# Supplementary material for: Itaconic acid underpins hepatocyte lipid metabolism in non-alcoholic fatty liver disease in male mice
Source: Nat Metab. 2023 Jun 12;5(6):981–95. doi: 10.1038/s42255-023-00801-2 (PMC10290955; doi:10.1038/s42255-023-00801-2)
Supplement: Supplementary file 3 — Source Data for supplementary figures. [file 42255_2023_801_MOESM3_ESM.xlsx]

## Sheet: Supp Fig 1A
		Week 9 Irg1 qPCR (Relative Values)
		Control Diet	Western Diet	Irg1-/- Control Diet	Irg1-/- Western Diet
		0.34	0.01	0.01	0.03
		1	0.01	0	0.025
		0.89	0.32	0.01	0.035
		0.4	0.91
		0.34	0.15

## Sheet: Supp Fig 1B
		Itaconate (nmol/L plasma)
		Wildtype; Control Diet	Wildtype; Western diet
		0	0
		43.57	0
		112.49	0
		99.92	0
		0	0

## Sheet: Supp Fig 1C
		Itaconate (nmol/L media)
		Wildtype; Untreated	Wildtype; 100 ng/ml LPS	Irg1-/-; Untreated	Irg1-/-; 100 ng/ml LPS
		1212.18	57296.9	0	0
		1039.21	56872.4	0	0
		1230.27	52299.2	0	0

## Sheet: Supp Fig 1D
		ng Itaconate
		Wildtype; Untreated	Wildtype; 100 ng/ml LPS	Irg1-/-; Untreated	Irg1-/-; 100 ng/ml LPS
		37.8153	1663.24	0.06859	1.99602
		26.5496	1682.76	0.18851	2.03365
		37.0112	1701.54	0.061875	0.790525

## Sheet: Supp Fig 2A
		Human IL-6 qPCR (Relative Units)
		Non NASH Controls	NASH
		1	9.18
		0.04	1.97
		0.49	1.49
		0.65	2.47
		0.08	7.49
		0.28	43.72
		0.13	5.69
		0.66	0.43
		0.51	5.41
		3.91	23.05
			3.59
			1.56
			3.67
			9.84
			6.64
			1.66

## Sheet: Supp Fig 2B
		Succinate (normalized area/mg liver tissue)
		Non NASH Controls	NASH
		1.52771e+07	2.4512e+07
		1.71434e+07	26452900
		3.09255e+07	2.86234e+07
		3.05175e+07	2.85652e+07
		1.07853e+07	3.04597e+07
		2.14884e+07	2.92067e+07
		3.29658e+07	1.62885e+07
		2.96772e+07	2.47274e+07
		3.51779e+07	1.75478e+07
		2.13889e+07	3.10338e+07
			2.44682e+07
			3.49553e+07
			3.25017e+07
			4.78551e+07
			4.08491e+07
			1.94498e+07

## Sheet: Supp Fig 2C
		Glutamine (normalized area/mg liver tissue)
		Non NASH Controls	NASH
		2.91376e+06	4.60712e+06
		5.26989e+06	7.73605e+06
		4.28571e+06	2.14488e+06
		9.98676e+06	4.34775e+06
		4.26759e+06	3.70182e+06
		13463068	4.5348e+06
		7.324e+06	4.06307e+06
		4.20504e+06	3.03146e+06
		5.78701e+06	3.297e+06
		1.38594e+07	3.48572e+06
			1.39092e+07
			6.36591e+06
			1.23066e+07
			5.77908e+06
			9.14415e+06
			2.6003e+06

## Sheet: Supp Fig 2D
		Lactate (normalized area/mg liver tissue)
		Non NASH Controls	NASH
		5.58203e+07	119095430
		63806880	124277206
		135068902	103240605
		100658599	131226779
		69120646	120316773
		5.94487e+07	109971614
		8.19753e+07	151427008
		8.21124e+07	95491284
		9.94947e+07	102488741
		5.55754e+07	110313023
			9.07454e+07
			9.57077e+07
			8.51227e+07
			105052347
			113271588
			9.17311e+07

## Sheet: Supp Fig 2E
		Citrate (normalized area/mg liver tissue)
		Non NASH Controls	NASH
		973520	328020
		115237	476760
		412626	554331
		526394	377752
		168718	1.59133e+06
		325945	555625
		93192.2	659603
		646723	373342
		221975	491219
		152996	1.20512e+06
			1.7048e+06
			495686
			223767
			389956
			437078
			2.53772e+06

## Sheet: Supp Fig 2F
		a-Ketoglutarate (normalized area/mg liver tissue)
		Non NASH Controls	NASH
		834286	2.31719e+06
		794929	1.06105e+06
		1.41567e+06	1.53962e+06
		977335	1.56736e+06
		1.06898e+06	2.03037e+06
		1.13227e+06	1.95007e+06
		841813	1.36072e+06
		1.70888e+06	2.15793e+06
		1.32257e+06	1.61994e+06
		969231	2.92573e+06
			1.71495e+06
			1.54757e+06
			2.5617e+06
			1.75783e+06
			1.74716e+06
			1.76283e+06

[truncated: 16 more sheets: Supp Fig 3A, Supp Fig 3B, Supp Fig 3C, Supp Fig 3D, Supp Fig 4, Supp Fig 5A and B, Supp Fig 6A, Supp Fig 6B, Supp Fig 6C, Supp Fig 6D, Supp Fig 7A, Supp Fig 7B, Supp Fig 7C, Supp Fig 7D, Supp Fig 8A, Supp Fig 8B]
