# Supplementary material for: Itaconic acid underpins hepatocyte lipid metabolism in non-alcoholic fatty liver disease in male mice
Source: Nat Metab. 2023 Jun 12;5(6):981–95. doi: 10.1038/s42255-023-00801-2 (PMC10290955; doi:10.1038/s42255-023-00801-2)
Supplement: Source Data Fig. 1 — Statistical source data. [file 42255_2023_801_MOESM4_ESM.xlsx]

## Sheet: Fig 1A
												CELL LINE	Bone Marrow Derived Macrophages	Bone Marrow Derived Macrophages	Bone Marrow Derived Macrophages	Bone Marrow Derived Macrophages	Bone Marrow Derived Macrophages	Bone Marrow Derived Macrophages	Bone Marrow Derived Macrophages	Bone Marrow Derived Macrophages
	Bone Marrow Macrophage Metabolomics											ORIG ORDER	1	2	3	4	5	6	7	8
												SPL AMNT	~10X10^6	~10X10^6	~10X10^6	~10X10^6	~10X10^6	~10X10^6	~10X10^6	~10X10^6
												SPL TYPE	IRGKO-CTRL	IRGKO-CTRL	IRGKO-CTRL	IRGKO-CTRL	WT-CTRL	WT-CTRL	WT-CTRL	WT-CTRL
												TIME POINT	16h	16h	16h	16h	16h	16h	16h	16h
												TREATMENT	untreated	untreated	untreated	untreated	untreated	untreated	untreated	untreated
												GROUP NUMBER	1	1	1	1	2	2	2	2
PATHWAY SORTORDER	BIOCHEMICAL	SUPER PATHWAY	SUB PATHWAY	COMP ID	PLATFORM	CHEMICAL ID	RI	MASS	PUBCHEM	CAS	KEGG	Group HMDB	IRGKO	IRGKO	IRGKO	IRGKO	WT	WT	WT	WT
1452	(14 or 15)-methylpalmitate (a17:0 or i17:0)	Lipid	Fatty Acid, Branched	38768	LC/MS Neg	100002945	5695	269.249	17903417				6.31551e+06	3.66739e+06	4.93209e+06	4.34611e+06	4.50523e+06	3.52858e+06	8.01997e+06	8.61803e+06
1456	(16 or 17)-methylstearate (a19:0 or i19:0)	Lipid	Fatty Acid, Branched	38296	LC/MS Neg	100002356	5993	297.28	3083779	2724-59-6		HMDB37397	617727	436605	439919	476410	473951	355760	826620	909885
471	(N(1) + N(8))-acetylspermidine	Amino Acid	Polyamine Metabolism	57814	LC/MS Pos Early	100016038	3080	188.176					363015	353097	463497	624785	144.632	126.388	126.346	107.378
1682	(R)-3-hydroxybutyrylcarnitine	Lipid	Fatty Acid Metabolism (Acyl Carnitine, Hydroxy)	43264	LC/MS Pos Early	100003926	2400	248.149	53481617			HMDB13127	135.524	135.986	171.079	130.59	144.632	126.388	126.346	106397
1683	(S)-3-hydroxybutyrylcarnitine	Lipid	Fatty Acid Metabolism (Acyl Carnitine, Hydroxy)	52984	LC/MS Pos Early	100009271	2340	248.149				HMDB13127	213154	135.986	281965	309034	144.632	126.388	301220	314605
2519	1-(1-enyl-oleoyl)-2-oleoyl-GPE (P-18:1/18:1)*	Lipid	Lysoplasmalogen	54691	LC/MS Pos Late	100010839	2534	728.559				HMDB11441	1.86849e+07	1.82186e+07	2.22139e+07	2.12747e+07	1.7287e+07	1.60176e+07	1.6994e+07	1.7472e+07
2516	1-(1-enyl-oleoyl)-GPE (P-18:1)*	Lipid	Lysoplasmalogen	44621	LC/MS Pos Late	100005372	1566	464.314					3.16148e+06	2.69658e+06	1.56265e+06	5.3823e+06	3.19941e+06	2.42952e+06	2.88154e+06	2.64154e+06
2493	1-(1-enyl-palmitoyl)-2-arachidonoyl-GPC (P-16:0/20:4)*	Lipid	Plasmalogen	52689	LC/MS Pos Late	100009014	2154	766.574				HMDB11220	6.62276e+06	5.43531e+06	5.55254e+06	5.94861e+06	5.58695e+06	5.27225e+06	4.68309e+06	4.03856e+06
2485	1-(1-enyl-palmitoyl)-2-arachidonoyl-GPE (P-16:0/20:4)*	Lipid	Plasmalogen	52673	LC/MS Pos Late	100009002	2270	724.528				HMDB11352	1.6258e+08	1.46549e+08	1.61882e+08	1.51135e+08	1.68405e+08	1.69302e+08	1.63159e+08	1.44711e+08
2482	1-(1-enyl-palmitoyl)-2-linoleoyl-GPE (P-16:0/18:2)*	Lipid	Plasmalogen	52677	LC/MS Pos Late	100009069	2351	700.528				HMDB11343	9.94699e+06	5.66595e+06	1.03367e+07	1.044e+07	8.90808e+06	8.95985e+06	9.97699e+06	5.33421e+06
2481	1-(1-enyl-palmitoyl)-2-oleoyl-GPE (P-16:0/18:1)*	Lipid	Plasmalogen	52477	LC/MS Pos Late	100009005	2600	702.543				HMDB11342	8.61685e+07	7.55511e+07	8.70369e+07	8.36093e+07	8.05151e+07	7.28187e+07	8.55796e+07	7.72481e+07
2483	1-(1-enyl-palmitoyl)-2-palmitoyl-GPC (P-16:0/16:0)*	Lipid	Plasmalogen	52716	LC/MS Pos Late	100009162	2454	718.574	11146967			HMDB11206	2.92996e+06	2.06677e+06	2.02555e+06	2.90774e+06	2.79817e+06	2.86781e+06	2.38399e+06	2.01393e+06
2513	1-(1-enyl-palmitoyl)-GPC (P-16:0)*	Lipid	Lysoplasmalogen	52474	LC/MS Pos Late	100002875	1547	480.345	10917802			HMDB10407	1.0137e+06	905126	811226	1.19895e+06	1.09727e+06	1.10019e+06	1.05276e+06	948818
2514	1-(1-enyl-palmitoyl)-GPE (P-16:0)*	Lipid	Lysoplasmalogen	39270	LC/MS Pos Late	100003000	1558	438.298					9.96423e+06	8.21492e+06	5.0686e+06	1.83037e+07	1.09495e+07	9.52887e+06	9.74778e+06	9.24759e+06
2498	1-(1-enyl-stearoyl)-2-arachidonoyl-GPE (P-18:0/20:4)*	Lipid	Plasmalogen	52475	LC/MS Pos Late	100008999	2511	752.559	9547058			HMDB05779	1.0227e+08	8.98834e+07	1.00886e+08	8.80285e+07	1.06361e+08	1.03636e+08	9.56092e+07	8.95285e+07
2490	1-(1-enyl-stearoyl)-2-linoleoyl-GPE (P-18:0/18:2)*	Lipid	Plasmalogen	52748	LC/MS Pos Late	100009225	2633	728.559				HMDB11376	1.43862e+07	1.21568e+07	1.48519e+07	1.16386e+07	1.28187e+07	1.13719e+07	1.58538e+07	1.20963e+07
2489	1-(1-enyl-stearoyl)-2-oleoyl-GPE (P-18:0/18:1)	Lipid	Plasmalogen	52614	LC/MS Pos Late	100008919	2950	730.574		144371-68-6		HMDB11375	5.12017e+07	4.3795e+07	5.63029e+07	4.932e+07	4.94692e+07	4.13397e+07	4.86031e+07	4.51157e+07
2518	1-(1-enyl-stearoyl)-GPE (P-18:0)*	Lipid	Lysoplasmalogen	39271	LC/MS Pos Late	100003001	1649	466.329					8.22624e+06	7.14466e+06	4.26091e+06	1.12511e+07	9.96772e+06	8.35171e+06	8.19636e+06	7.49921e+06
2077	1,2-dilinoleoyl-GPC (18:2/18:2)	Lipid	Phosphatidylcholine (PC)	52603	LC/MS Pos Late	100008903	2006	782.569	5288075	998-06-1		HMDB08138	1.98429e+06	1.62073e+06	2.07212e+06	1.65988e+06	2.04739e+06	1.99269e+06	2.0461e+06	1.57066e+06
2159	1,2-dilinoleoyl-GPE (18:2/18:2)*	Lipid	Phosphatidylethanolamine (PE)	53174	LC/MS Pos Late	100009217	2083	740.523	9546812			HMDB09093	203635	188088	529489	166202	417424	322572	283943	293395
2063	1,2-dioleoyl-GPC (18:1/18:1)	Lipid	Phosphatidylcholine (PC)	52457	LC/MS Pos Late	100008905	2346	786.601	10350317	4235-95-4			3.8482e+08	4.05921e+08	4.9039e+08	3.87454e+08	4.00233e+08	3.58827e+08	3.79875e+08	3.70449e+08
2151	1,2-dioleoyl-GPE (18:1/18:1)	Lipid	Phosphatidylethanolamine (PE)	52609	LC/MS Pos Late	100008906	2485	744.554	9546757	4004-05-01			7.27443e+07	8.30544e+07	9.89702e+07	7.76804e+07	7.38445e+07	6.24551e+07	7.38501e+07	7.51129e+07
2233	1,2-dioleoyl-GPG (18:1/18:1)	Lipid	Phosphatidylglycerol (PG)	19142	LC/MS Polar	1541	715	773.534	11846228	67254-28-8			6.01816e+06	5.75433e+06	6.40141e+06	7.4325e+06	6.00139e+06	4.6572e+06	6.65521e+06	6.3666e+06
2247	1,2-dioleoyl-GPI (18:1/18:1)	Lipid	Phosphatidylinositol (PI)	52619	LC/MS Polar	100008908	913	861.55				HMDB09837	4.04278e+06	4.35704e+06	4.62441e+06	4.70507e+06	3.86906e+06	3.36683e+06	3.77961e+06	3.47588e+06
2217	1,2-dioleoyl-GPS (18:1/18:1)	Lipid	Phosphatidylserine (PS)	19191	LC/MS Pos Late	1533	2800	788.544	6438639	6811-55-8			1.10983e+07	6.10556e+06	1.04597e+07	5.55726e+06	8.86345e+06	5.89911e+06	5.88033e+06	6.06769e+06
2000	1,2-dipalmitoyl-GPC (16:0/16:0)	Lipid	Phosphatidylcholine (PC)	19130	LC/MS Pos Late	100000657	2365	734.569	452110	63-89-8		HMDB00564	1.8924e+08	1.40598e+08	1.37224e+08	1.74544e+08	1.95466e+08	1.72178e+08	1.61795e+08	1.5137e+08
2120	1,2-dipalmitoyl-GPE (16:0/16:0)*	Lipid	Phosphatidylethanolamine (PE)	57341	LC/MS Pos Late	100009204	2498	692.523	445468			HMDB08923	1.60412e+06	1.26505e+06	1.3502e+06	1.4675e+06	1.5926e+06	1.4211e+06	1.5429e+06	1.49216e+06
1349	10-heptadecenoate (17:1n7)	Lipid	Long Chain Monounsaturated Fatty Acid	33971	LC/MS Neg	100001278	5555	267.233	5312435	29743-97-3		HMDB60038	4.11372e+06	2.22368e+06	2.24559e+06	2.96219e+06	2.33325e+06	1.93487e+06	5.1605e+06	8.94702e+06
1357	10-nonadecenoate (19:1n9)	Lipid	Long Chain Monounsaturated Fatty Acid	33972	LC/MS Neg	100001277	5780	295.264	5312513	73033-09-7		HMDB13622	5.11707e+06	2.18669e+06	1.95432e+06	2.73628e+06	2.39049e+06	1.89277e+06	6.04889e+06	9.68403e+06
1872	12-HETE	Lipid	Eicosanoid	37536	LC/MS Neg	100002167	5326	319.228	5312983	71030-37-0;73837-14-6		HMDB06111	135.524	135.986	171.079	130.59	144.632	126.388	126.346	107.378
1879	12-HHTrE	Lipid	Eicosanoid	57393	LC/MS Neg	1261	5175	279.197	5283141	54397-84-1	C20388	HMDB12535	141771	131748	171.079	429862	184606	158112	178948	98068.1
1756	13-HODE + 9-HODE	Lipid	Fatty Acid, Monohydroxy	37752	LC/MS Neg	100002196	5275	295.228	43013				194326	137068	171.079	233139	221352	110833	150639	103468
1804	14-HDoHE/17-HDoHE	Lipid	Docosanoid	53034	LC/MS Neg	100009278	5296	343.228					135.524	135.986	171.079	130.59	144.632	126.388	126.346	107.378
2327	1-arachidonoyl-GPC* (20:4)*	Lipid	Lysophospholipid	33228	LC/MS Pos Late	100001551	1460	544.34			C05208	HMDB10395	367774	275028	171.079	774162	275842	325934	282289	209670
2372	1-arachidonoyl-GPE (20:4n6)*	Lipid	Lysophospholipid	35186	LC/MS Neg	100001571	5874	500.278	42607465			HMDB11517	3.13968e+06	1.09419e+06	725454	1.86018e+06	1.27559e+06	1.03891e+06	2.6691e+06	3.63969e+06
2412	1-arachidonoyl-GPI* (20:4)*	Lipid	Lysophospholipid	34214	LC/MS Neg	100001654	5482	619.289				HMDB61690	1.73542e+06	548291	385215	1.28577e+06	828148	636170	1.93494e+06	2.30109e+06
2542	1-arachidonylglycerol (20:4)	Lipid	Monoacylglycerol	34397	LC/MS Neg	100001433	6250	303.233	5282281	35474-99-8	C13857	HMDB11549	806053	635912	480094	972475	902480	583311	952439	1.04633e+06
2541	1-dihomo-linolenylglycerol (20:3)	Lipid	Monoacylglycerol	48341	LC/MS Neg	100006121	6400	305.249					1.03018e+06	637200	603579	793564	788263	610502	1.64215e+06	1.25025e+06
2563	1-dihomo-linoleoylglycerol (20:2)	Lipid	Monoacylglycerol	35103	LC/MS Neg	100001483	6800	307.264					135.524	135.986	61143.8	130.59	144.632	126.388	126.346	189263
2545	1-docosahexaenoylglycerol (22:6)	Lipid	Monoacylglycerol	35153	LC/MS Neg	100001481	6150	309.222				HMDB11587	359539	328338	218540	278135	442735	355349	612012	783246
2556	1-heptadecenoylglycerol (17:1)*	Lipid	Monoacylglycerol	62449	LC/MS Neg	100020769	6390	267.233					173886	157914	171.079	112894	186134	142219	289882	356820
2339	1-lignoceroyl-GPC (24:0)	Lipid	Lysophospholipid	49617	LC/MS Pos Late	100002873	1907	608.465		325171-59-3		HMDB10405	135.524	135.986	171.079	130.59	144.632	126.388	126.346	107.378
2082	1-linoleoyl-2-arachidonoyl-GPC (18:2/20:4n6)*	Lipid	Phosphatidylcholine (PC)	52710	LC/MS Pos Late	100009131	1969	806.569				HMDB08147	6.44984e+06	5.73864e+06	6.2126e+06	5.08071e+06	6.27889e+06	6.73221e+06	6.07714e+06	5.81522e+06
2536	1-linoleoylglycerol (18:2)	Lipid	Monoacylglycerol	27447	LC/MS Neg	100001040	6477	279.233	5283469	2277-28-3			618389	594901	487867	671830	706389	502373	858071	1.21245e+06
2309	1-linoleoyl-GPC (18:2)	Lipid	Lysophospholipid	34419	LC/MS Pos Late	100001395	1465	520.34	11988421		C04100	HMDB10386	688931	651651	171.079	975729	606409	551000	565950	556660
2360	1-linoleoyl-GPE (18:2)*	Lipid	Lysophospholipid	32635	LC/MS Neg	100001570	5900	476.278	52925130			HMDB11507	242630	133720	129309	229015	131189	108683	196020	345101
2399	1-linoleoyl-GPG (18:2)*	Lipid	Lysophospholipid	54885	LC/MS Neg	100009227	5516	507.273					135.524	135.986	171.079	40984.4	144.632	126.388	71513.3	110769
2407	1-linoleoyl-GPI* (18:2)*	Lipid	Lysophospholipid	36594	LC/MS Neg	100001778	5494	595.289					84007.1	135.986	171.079	90530.3	144.632	42827.7	92173.5	93895.4
2533	1-margaroylglycerol (17:0)	Lipid	Monoacylglycerol	34391	LC/MS Neg	100001429	6571	269.249	107036	68002-72-2			135.524	135.986	129379	130.59	133177	126.388	227176	301978
2558	1-meadoylglycerol (20:3n9)*	Lipid	Monoacylglycerol	62431	LC/MS Neg	100020746	6450	305.249					954681	582217	601459	1.50196e+06	579582	489551	1.16985e+06	1.30414e+06
84	1-methylhistamine	Amino Acid	Histidine Metabolism	43831	LC/MS Pos Early	100001204	3040	126.103	3614	501-75-7	C05127	HMDB00898	422213	331572	171.079	541371	1.07853e+06	610598	441937	667088
1988	1-myristoyl-2-arachidonoyl-GPC (14:0/20:4)*	Lipid	Phosphatidylcholine (PC)	53195	LC/MS Pos Late	100009139	1914	754.538				HMDB07883	4.08033e+06	4.40192e+06	4.24131e+06	3.72703e+06	4.70035e+06	4.4841e+06	4.0591e+06	3.99106e+06
1984	1-myristoyl-2-palmitoyl-GPC (14:0/16:0)	Lipid	Phosphatidylcholine (PC)	19258	LC/MS Pos Late	100000672	2147	706.538	129657	69525-80-0		HMDB07869	7.26176e+07	7.30992e+07	7.39151e+07	7.17372e+07	7.58894e+07	7.35467e+07	7.05685e+07	6.87596e+07
2528	1-myristoylglycerol (14:0)	Lipid	Monoacylglycerol	35625	LC/MS Neg	100001618	6353.3	227.202	79050	75685-84-6	C01885	HMDB11561	746934	489282	562744	669193	623284	274017	1.58344e+06	1.40892e+06
2155	1-oleoyl-2-arachidonoyl-GPE (18:1/20:4)*	Lipid	Phosphatidylethanolamine (PE)	55041	LC/MS Pos Late	100009219	2200	766.538				HMDB09069	2.62407e+07	2.78336e+07	3.14236e+07	2.95891e+07	2.75356e+07	2.51583e+07	3.02388e+07	2.61489e+07
2262	1-oleoyl-2-arachidonoyl-GPI (18:1/20:4)*	Lipid	Phosphatidylinositol (PI)	54994	LC/MS Pos Late	100010951	2568	902.575				HMDB09844	6.72877e+06	5.63081e+06	6.53195e+06	5.80684e+06	7.44735e+06	5.8275e+06	6.70019e+06	5.90186e+06
2076	1-oleoyl-2-docosahexaenoyl-GPC (18:1/22:6)*	Lipid	Phosphatidylcholine (PC)	52697	LC/MS Pos Late	100009130	2011	832.585				HMDB08123	2.46993e+07	2.0931e+07	2.39052e+07	2.09628e+07	2.36734e+07	1.932e+07	2.26952e+07	2.25691e+07
2158	1-oleoyl-2-docosahexaenoyl-GPE (18:1/22:6)*	Lipid	Phosphatidylethanolamine (PE)	53209	LC/MS Pos Late	100009220	2119	790.538					8.53157e+06	9.93449e+06	1.08006e+07	8.11265e+06	6.67273e+06	7.9356e+06	8.47683e+06	8.52901e+06
2066	1-oleoyl-2-linoleoyl-GPC (18:1/18:2)*	Lipid	Phosphatidylcholine (PC)	52453	LC/MS Pos Late	100008981	2165	784.585					4.6537e+07	5.20885e+07	5.55649e+07	4.94891e+07	5.43571e+07	5.06535e+07	4.87995e+07	4.59588e+07
2152	1-oleoyl-2-linoleoyl-GPE (18:1/18:2)*	Lipid	Phosphatidylethanolamine (PE)	52687	LC/MS Pos Late	100009078	2270	742.538	9546753			HMDB05349	4.90224e+06	5.63215e+06	7.43738e+06	5.4342e+06	4.00421e+06	4.80612e+06	4.68429e+06	5.08242e+06
2535	1-oleoylglycerol (18:1)	Lipid	Monoacylglycerol	21184	LC/MS Neg	100000924	6650	281.249	5283468	111-03-5		HMDB11567	9.2061e+06	9.44826e+06	1.46152e+07	1.92786e+07	8.02521e+06	6.99821e+06	2.15368e+07	2.32462e+07
2306	1-oleoyl-GPC (18:1)	Lipid	Lysophospholipid	48258	LC/MS Pos Late	100001272	1540	522.355	16081932	19420-56-5		HMDB02815	1.06074e+07	9.63167e+06	6.9122e+06	1.30952e+07	1.01574e+07	8.74209e+06	9.7515e+06	9.8495e+06
2358	1-oleoyl-GPE (18:1)	Lipid	Lysophospholipid	35628	LC/MS Pos Late	100001569	1554	480.308	9547071	89576-29-4		HMDB11506	3.27581e+06	3.18516e+06	2.27958e+06	6.68279e+06	2.9303e+06	1.83072e+06	2.55212e+06	3.09358e+06
2397	1-oleoyl-GPG (18:1)*	Lipid	Lysophospholipid	45968	LC/MS Neg	100005716	5610	509.288					1.52062e+06	448887	669461	797253	617828	473442	1.77781e+06	2.47287e+06
2405	1-oleoyl-GPI (18:1)	Lipid	Lysophospholipid	36602	LC/MS Neg	100001777	5599	597.304					1.17774e+06	359506	507157	742105	385989	332942	1.21595e+06	1.69028e+06
2388	1-oleoyl-GPS (18:1)	Lipid	Lysophospholipid	19260	LC/MS Neg	100000630	5607	522.284	9547099	326589-90-6		HMDB61694	617568	139689	187022	629703	173495	152244	552183	813526
2133	1-palmitoleoyl-2-oleoyl-GPE (16:1/18:1)*	Lipid	Phosphatidylethanolamine (PE)	52469	LC/MS Pos Late	100008995	2250	716.523					2.94597e+06	3.55326e+06	5.28876e+06	2.98915e+06	2.7216e+06	2.32121e+06	2.74058e+06	2.87508e+06
2532	1-palmitoleoylglycerol (16:1)*	Lipid	Monoacylglycerol	52431	LC/MS Neg	100008952	6094	253.217				HMDB11565	305018	695791	169885	513710	427470	222736	587296	889319
2297	1-palmitoleoyl-GPC* (16:1)*	Lipid	Lysophospholipid	33230	LC/MS Pos Late	100001511	1450	494.324	24779461			HMDB10383	1.49627e+06	1.41942e+06	704314	1.7363e+06	1.45384e+06	1.28498e+06	1.33273e+06	1.10709e+06
2018	1-palmitoyl-2-arachidonoyl-GPC (16:0/20:4n6)	Lipid	Phosphatidylcholine (PC)	52462	LC/MS Pos Late	100008914	2091	782.569	10747814	35418-58-7		HMDB07982	1.34402e+08	1.12479e+08	1.11271e+08	1.112e+08	1.32261e+08	1.34208e+08	1.1868e+08	1.11836e+08
2129	1-palmitoyl-2-arachidonoyl-GPE (16:0/20:4)*	Lipid	Phosphatidylethanolamine (PE)	52464	LC/MS Pos Late	100008990	2198	740.523	9546800			HMDB05323	1.53269e+07	1.53351e+07	1.62481e+07	1.39752e+07	1.55225e+07	1.51277e+07	1.43853e+07	1.45527e+07
2242	1-palmitoyl-2-arachidonoyl-GPI (16:0/20:4)*	Lipid	Phosphatidylinositol (PI)	52467	LC/MS Pos Late	100008993	2567	876.56				HMDB09789	1.38482e+06	1.20574e+06	1.35417e+06	923488	1.41517e+06	1.27959e+06	1.31477e+06	956161
2014	1-palmitoyl-2-dihomo-linolenoyl-GPC (16:0/20:3n3 or 6)*	Lipid	Phosphatidylcholine (PC)	52454	LC/MS Pos Late	100008985	2199	784.585					4.1458e+07	4.11961e+07	4.61101e+07	3.67451e+07	4.04593e+07	3.56611e+07	4.03934e+07	3.87289e+07
2024	1-palmitoyl-2-docosahexaenoyl-GPC (16:0/22:6)	Lipid	Phosphatidylcholine (PC)	52610	LC/MS Pos Late	100008915	2023	806.569	6441886	59403-54-2		HMDB07991	3.29901e+07	2.83967e+07	2.70521e+07	2.6655e+07	3.26729e+07	3.2449e+07	3.09762e+07	2.94104e+07
2131	1-palmitoyl-2-docosahexaenoyl-GPE (16:0/22:6)*	Lipid	Phosphatidylethanolamine (PE)	52465	LC/MS Pos Late	100008991	2119	764.523	9546799			HMDB05324	6.29814e+06	7.12685e+06	6.57456e+06	5.87668e+06	6.42546e+06	6.78192e+06	6.24234e+06	5.98877e+06
2010	1-palmitoyl-2-gamma-linolenoyl-GPC (16:0/18:3n6)*	Lipid	Phosphatidylcholine (PC)	54812	LC/MS Pos Late	100009154	2034	756.554				HMDB07974	7.15559e+06	6.45417e+06	7.28382e+06	6.57849e+06	6.59774e+06	6.55439e+06	6.89441e+06	6.31177e+06
2007	1-palmitoyl-2-linoleoyl-GPC (16:0/18:2)	Lipid	Phosphatidylcholine (PC)	42446	LC/MS Pos Late	1537	2160	758.569	5287971	40811-94-7		HMDB07973	1.85496e+08	2.07073e+08	2.36715e+08	1.89611e+08	1.94969e+08	1.74764e+08	1.8663e+08	1.82989e+08
2126	1-palmitoyl-2-linoleoyl-GPE (16:0/18:2)	Lipid	Phosphatidylethanolamine (PE)	42449	LC/MS Pos Late	100001870	2275	716.523	9546747			HMDB05322	4.23717e+06	6.26218e+06	6.43472e+06	5.5466e+06	4.14888e+06	3.69838e+06	4.59802e+06	5.7891e+06
2004	1-palmitoyl-2-oleoyl-GPC (16:0/18:1)	Lipid	Phosphatidylcholine (PC)	52461	LC/MS Pos Late	1539	2358	760.585	6436017	26853-31-6;26853-31-6		HMDB07972	6.70479e+08	6.49339e+08	7.5705e+08	6.5993e+08	7.04587e+08	6.35916e+08	6.51622e+08	6.13004e+08
2124	1-palmitoyl-2-oleoyl-GPE (16:0/18:1)	Lipid	Phosphatidylethanolamine (PE)	19263	LC/MS Pos Late	1526	2509	718.538	5283496	26662-94-2		HMDB05320	4.3307e+07	4.64825e+07	5.42615e+07	4.40779e+07	4.56063e+07	3.88632e+07	4.38909e+07	4.46341e+07
2224	1-palmitoyl-2-oleoyl-GPG (16:0/18:1)	Lipid	Phosphatidylglycerol (PG)	52448	LC/MS Pos Late	100000641	3206	766.559	5283509				648564	536779	683859	537799	768759	325944	548564	531483
2001	1-palmitoyl-2-palmitoleoyl-GPC (16:0/16:1)*	Lipid	Phosphatidylcholine (PC)	52470	LC/MS Pos Late	100008984	2160	732.554				HMDB07969	9.36618e+07	1.35301e+08	1.25756e+08	1.09187e+08	1.07806e+08	1.08385e+08	1.02194e+08	9.93975e+07
2002	1-palmitoyl-2-stearoyl-GPC (16:0/18:0)	Lipid	Phosphatidylcholine (PC)	52616	LC/MS Pos Late	100008921	2653	762.601		59403-51-9		HMDB07970	8.18902e+07	6.93227e+07	6.6119e+07	7.58918e+07	8.45243e+07	7.64766e+07	8.1127e+07	6.99867e+07
2123	1-palmitoyl-2-stearoyl-GPE (16:0/18:0)*	Lipid	Phosphatidylethanolamine (PE)	57388	LC/MS Pos Late	100009205	2850	720.554	5326793			HMDB08925	2.24565e+06	2.01392e+06	1.53661e+06	2.12451e+06	2.28422e+06	2.15555e+06	2.29876e+06	2.39358e+06
2531	1-palmitoylglycerol (16:0)	Lipid	Monoacylglycerol	21127	LC/MS Neg	100000827	6550	255.233	14900	542-44-9		HMDB31074	2.00865e+07	3.34122e+07	1.61097e+07	1.60666e+07	2.17563e+07	1.81832e+07	1.91097e+07	4.35385e+07
2295	1-palmitoyl-GPC (16:0)	Lipid	Lysophospholipid	33955	LC/MS Pos Late	100001263	1525	496.34	86554	17364-16-8		HMDB10382	1.80769e+07	1.40787e+07	8.70885e+06	2.32683e+07	1.77155e+07	1.59292e+07	1.62459e+07	1.62117e+07
2349	1-palmitoyl-GPE (16:0)	Lipid	Lysophospholipid	35631	LC/MS Pos Late	100001567	1544	454.293	9547069	53862-35-4		HMDB11503	2.44243e+06	2.34612e+06	1.53195e+06	4.25993e+06	2.31255e+06	1.88088e+06	2.22598e+06	2.39029e+06
2393	1-palmitoyl-GPG (16:0)*	Lipid	Lysophospholipid	45970	LC/MS Neg	100005717	5570	483.273	3300276				131299	135.986	80046.4	87116.7	144.632	126.388	129653	241457
2400	1-palmitoyl-GPI* (16:0)	Lipid	Lysophospholipid	35305	LC/MS Neg	100001655	5564	571.289				HMDB61695	446808	134429	108706	270297	188859	180507	552817	732142
2530	1-pentadecanoylglycerol (15:0)	Lipid	Monoacylglycerol	47898	LC/MS Neg	100001431	6200	241.217	190750	104140-07-0			205047	182320	169300	209071	313939	126.388	407270	358906
88	1-ribosyl-imidazoleacetate*	Amino Acid	Histidine Metabolism	61868	LC/MS Pos Early	100001668	2006	259.092	5117448	29605-99-0	C05131	HMDB02331	135.524	135.986	171.079	495718	144.632	126.388	126.346	107.378
2052	1-stearoyl-2-arachidonoyl-GPC (18:0/20:4)	Lipid	Phosphatidylcholine (PC)	42450	LC/MS Pos Late	100001869	2300	810.601	16219824	35418-59-8		HMDB08048	1.02171e+08	9.34146e+07	9.28866e+07	8.64787e+07	1.04363e+08	1.02596e+08	9.31708e+07	8.61342e+07
2146	1-stearoyl-2-arachidonoyl-GPE (18:0/20:4)	Lipid	Phosphatidylethanolamine (PE)	52447	LC/MS Pos Late	100008977	2424	768.554	5289133			HMDB09003	1.11965e+08	1.06619e+08	1.22186e+08	1.03133e+08	1.22487e+08	1.14148e+08	1.07949e+08	9.96099e+07
2257	1-stearoyl-2-arachidonoyl-GPI (18:0/20:4)	Lipid	Phosphatidylinositol (PI)	52449	LC/MS Pos Late	100000616	3000	904.591		383907-33-3		HMDB09815	2.25786e+07	1.93608e+07	2.20027e+07	1.65859e+07	2.10293e+07	2.2132e+07	2.19162e+07	1.88264e+07
2214	1-stearoyl-2-arachidonoyl-GPS (18:0/20:4)	Lipid	Phosphatidylserine (PS)	52235	LC/MS Pos Late	100001872	2565	812.544				HMDB12383	2.71941e+07	1.83389e+07	1.88921e+07	1.92413e+07	2.46002e+07	2.38232e+07	1.89967e+07	1.8082e+07
2058	1-stearoyl-2-docosahexaenoyl-GPC (18:0/22:6)	Lipid	Phosphatidylcholine (PC)	52611	LC/MS Pos Late	100008916	2197	834.601		59403-52-0		HMDB08057	1.75088e+07	1.78568e+07	1.79898e+07	1.43428e+07	1.97351e+07	1.89421e+07	1.74138e+07	1.56487e+07
2150	1-stearoyl-2-docosahexaenoyl-GPE (18:0/22:6)*	Lipid	Phosphatidylethanolamine (PE)	52466	LC/MS Pos Late	100008992	2317	792.554	9546798			HMDB05334	2.85513e+07	2.86545e+07	3.41645e+07	2.61246e+07	3.2569e+07	2.90825e+07	2.72342e+07	2.55134e+07
2212	1-stearoyl-2-linoleoyl-GPS (18:0/18:2)	Lipid	Phosphatidylserine (PS)	53009	LC/MS Pos Late	100000642	2689	788.544	9547091	322647-11-0			2.8626e+07	2.82545e+07	2.61609e+07	2.70269e+07	2.88472e+07	2.62139e+07	2.73862e+07	2.75273e+07
2041	1-stearoyl-2-oleoyl-GPC (18:0/18:1)	Lipid	Phosphatidylcholine (PC)	52438	LC/MS Pos Late	100008904	2644	788.616		56421-10-4		HMDB08038	2.25153e+08	2.31858e+08	2.6407e+08	2.16684e+08	2.32628e+08	2.07311e+08	2.28726e+08	2.10321e+08
2138	1-stearoyl-2-oleoyl-GPE (18:0/18:1)	Lipid	Phosphatidylethanolamine (PE)	42448	LC/MS Pos Late	100001856	2858	746.569				HMDB08993	1.05005e+08	1.08593e+08	1.17336e+08	1.03257e+08	1.05743e+08	9.74885e+07	1.07783e+08	1.13179e+08
2211	1-stearoyl-2-oleoyl-GPS (18:0/18:1)	Lipid	Phosphatidylserine (PS)	48494	LC/MS Polar	100000639	901	788.545	9547087			HMDB10163	2.76948e+07	2.54342e+07	2.80297e+07	2.74796e+07	2.88696e+07	2.4416e+07	2.5869e+07	2.15234e+07
2304	1-stearoyl-GPC (18:0)	Lipid	Lysophospholipid	33961	LC/MS Pos Late	100001271	1606	524.371	497299	19420-57-6		HMDB10384	1.12937e+07	9.68363e+06	5.24262e+06	1.32748e+07	1.17675e+07	1.06569e+07	9.91551e+06	9.83777e+06
2356	1-stearoyl-GPE (18:0)	Lipid	Lysophospholipid	42398	LC/MS Pos Late	100001461	1626	482.324	9547068	69747-55-3		HMDB11130	1.50206e+07	1.45682e+07	8.49666e+06	2.44562e+07	1.58558e+07	1.2973e+07	1.33921e+07	1.4129e+07
2395	1-stearoyl-GPG (18:0)	Lipid	Lysophospholipid	34437	LC/MS Neg	100001462	5816	511.304					285799	133123	186478	160549	134036	121362	326444	391363
2403	1-stearoyl-GPI (18:0)	Lipid	Lysophospholipid	19324	LC/MS Neg	100000656	5794	599.32		796963-93-4		HMDB61696	5.40214e+06	2.08783e+06	1.38239e+06	2.94243e+06	2.27234e+06	1.93687e+06	6.01702e+06	7.12081e+06
2387	1-stearoyl-GPS (18:0)*	Lipid	Lysophospholipid	45966	LC/MS Neg	100004327	5800	524.299	9547101				2.24044e+06	966178	914500	2.9927e+06	909606	663945	1.74962e+06	2.53199e+06
2552	2-arachidonoylglycerol (20:4)	Lipid	Monoacylglycerol	19266	LC/MS Neg	100000584	6170	303.233	5282280	53847-30-6	C13856	HMDB04666	312812	230983	183370	340178	306719	191738	615960	545366
3765	2'-deoxyadenosine	Nucleotide	Purine Metabolism, Adenine containing	1553	LC/MS Pos Early	211	2252	252.109	13730	16373-93-6	C00559	HMDB00101	5.63862e+06	3.18501e+06	3.6747e+06	1.26339e+07	2.91356e+06	2.87401e+06	2.95025e+06	2.8348e+06
3764	2'-deoxyadenosine 3'-monophosphate	Nucleotide	Purine Metabolism, Adenine containing	40663	LC/MS Pos Early	100003420	1240	332.075	1467	102832-10-0			2.99905e+07	2.81038e+07	3.50671e+07	4.4231e+07	2.1302e+07	1.95804e+07	2.19222e+07	2.34529e+07
3763	2'-deoxyadenosine 5'-monophosphate	Nucleotide	Purine Metabolism, Adenine containing	46333	LC/MS Pos Early	100000485	1284	332.075	12599	653-63-4	C00360	HMDB00905	1.70727e+06	1.54298e+06	1.31975e+06	543013	1.27939e+06	1.35532e+06	1.41605e+06	1.59974e+06
3853	2'-deoxycytidine	Nucleotide	Pyrimidine Metabolism, Cytidine containing	15949	LC/MS Pos Early	100000125	2193	228.098	13711	951-77-9	C00881	HMDB00014	3.33532e+07	2.74384e+07	2.51901e+07	9.12183e+07	2.78458e+07	2.15281e+07	2.5089e+07	2.99034e+07
3852	2'-deoxycytidine 3'-monophosphate	Nucleotide	Pyrimidine Metabolism, Cytidine containing	40453	LC/MS Pos Early	100003421	919	308.064	3274948	6220-63-9			183819	207420	258484	165784	257506	182740	169302	240172
3851	dCMP	Nucleotide	Pyrimidine Metabolism, Cytidine containing	533	LC/MS Pos Early	298	975	308.064	13945	1032-65-1	C00239	HMDB01202	2.519e+07	1.86263e+07	2.02352e+07	4.99612e+07	1.7286e+07	1.38431e+07	1.52482e+07	1.97558e+07
3795	2'-deoxyguanosine	Nucleotide	Purine Metabolism, Guanine containing	1411	LC/MS Neg	348	1700	266.089	187790	961-07-9	C00330	HMDB00085	963937	870689	1.2058e+06	2.09887e+06	877995	725679	690032	657712
3726	2'-deoxyinosine	Nucleotide	Purine Metabolism, (Hypo)Xanthine/Inosine containing	15076	LC/MS Neg	100000135	1688	251.079	65058	890-38-0	C05512	HMDB00071	4.03882e+06	3.10227e+06	3.72606e+06	9.76637e+06	3.33002e+06	2.64749e+06	2.81985e+06	3.46129e+06
3828	2'-deoxyuridine	Nucleotide	Pyrimidine Metabolism, Uracil containing	52602	LC/MS Neg	536	1586	227.067	13712	951-78-0	C00526	HMDB00012	24981.1	135.986	51406	130.59	31032.3	126.388	27757	31404.8
2540	2-dihomo-linoleoylglycerol (20:2)*	Lipid	Monoacylglycerol	62450	LC/MS Neg	100020771	6700	307.264					135.524	135.986	129789	134632	144.632	56413.1	224284	290266
2554	2-docosahexaenoylglycerol (22:6)*	Lipid	Monoacylglycerol	48675	LC/MS Neg	100006352	6050	309.222				HMDB11557	89475.5	51624.5	41218.2	50573.6	84444.9	60322.3	186926	236975
2557	2-heptadecenoylglycerol (17:1)*	Lipid	Monoacylglycerol	62448	LC/MS Neg	100020770	6284	267.233					30652.8	47758.5	171.079	130.59	113947	126.388	129667	205971
1477	2-hydroxyglutarate	Lipid	Fatty Acid, Dicarboxylate	37253	LC/MS Polar	100002070	3352.8	147.03	43	40951-21-1	C02630	HMDB0059655	1.36955e+07	1.30021e+07	1.36162e+07	1.28235e+07	2.02953e+07	1.84089e+07	2.02696e+07	1.83477e+07
1722	2-hydroxypalmitate	Lipid	Fatty Acid, Monohydroxy	35675	LC/MS Neg	100001579	5511.2	271.228	92836	764-67-0		HMDB31057	6.50435e+06	3.35776e+06	3.69476e+06	7.43052e+06	3.28783e+06	2.62767e+06	4.06212e+06	5.69096e+06
2551	2-linoleoylglycerol (18:2)	Lipid	Monoacylglycerol	32506	LC/MS Neg	100000987	6250	279.233	5365676	3443-82-1		HMDB11538	268012	167603	158846	312783	285863	187782	487323	672112
1294	2-methylcitrate/homocitrate	Energy	TCA Cycle	52282	LC/MS Neg	100008929	575	205.035					190048	191508	222612	234080	303933	194725	276575	255646
2546	2-myristoylglycerol (14:0)	Lipid	Monoacylglycerol	34383	LC/MS Neg	100001408	6230	227.202	137938	27214-38-6		HMDB11530	490967	270192	171.079	261799	173151	175032	630707	1.07225e+06
2550	2-oleoylglycerol (18:1)	Lipid	Monoacylglycerol	21232	LC/MS Neg	100000943	6500	281.249	5319879	3443-84-3		HMDB11537	1.17074e+07	6.34434e+06	9.22053e+06	9.41587e+06	7.29611e+06	6.31691e+06	1.50614e+07	2.16786e+07
3854	2'-O-methylcytidine	Nucleotide	Pyrimidine Metabolism, Cytidine containing	57554	LC/MS Pos Early	100010895	2411	258.108	150971	2140-72-9			219775	207502	171.079	118652	226720	95656.5	255575	107.378
418	2-oxoarginine*	Amino Acid	Urea cycle; Arginine and Proline Metabolism	55072	LC/MS Pos Early	100002784	1760	174.087	558	3715-10-04	C03771	HMDB04225	1.96802e+06	2.19604e+06	2.53279e+06	1.81739e+06	2.08477e+06	1.92417e+06	2.88809e+06	1.70486e+06
2548	2-palmitoleoylglycerol (16:1)*	Lipid	Monoacylglycerol	52432	LC/MS Neg	100008953	6016	253.217				HMDB11565	318532	178582	237805	242089	213544	155645	326857	471415
2298	2-palmitoleoyl-GPC* (16:1)*	Lipid	Lysophospholipid	47118	LC/MS Neg	100001561	5720	568.326				HMDB10383	135.524	135.986	171.079	97195.6	144.632	126.388	126.346	57020.8
2547	2-palmitoylglycerol (16:0)	Lipid	Monoacylglycerol	33419	LC/MS Neg	100001048	6400	255.233	123409	23470-00-0		HMDB11533	1.27056e+07	9.39743e+06	5.46967e+06	3.27092e+06	9.75043e+06	8.43072e+06	2.72896e+07	1.69795e+07
2296	2-palmitoyl-GPC* (16:0)*	Lipid	Lysophospholipid	35253	LC/MS Neg	100001562	6215	570.341	15061532			HMDB61702	610762	220793	132694	914294	292075	214341	691812	1.00655e+06
2357	2-stearoyl-GPE (18:0)*	Lipid	Lysophospholipid	41220	LC/MS Neg	100003901	6350	480.31				HMDB11129	648100	243202	126320	645003	265268	186091	517602	885330
165	3-(4-hydroxyphenyl)lactate (HPLA)	Amino Acid	Tyrosine Metabolism	32197	LC/MS Neg	240	1379	181.051	9378	6482-98-0	C03672	HMDB00755	75364.7	49949.2	54709.5	72694.3	86057.6	64548.7	75298.6	58895.6
3924	3'-dephosphocoenzyme A	Cofactors and Vitamins	Pantothenate and CoA Metabolism	18289	LC/MS Neg	100000138	2013	686.142	444485	3633-59-8	C00882	HMDB01373	892731	859673	708404	1.24559e+06	1.07247e+06	886820	915875	848431
2843	3-hydroxy-3-methylglutarate	Lipid	Mevalonate Metabolism	531	LC/MS Polar	112	2850	161.046	1662	503-49-1	C03761	HMDB00355	1.60722e+06	1.05333e+06	1.44577e+06	1.23933e+06	1.40214e+06	1.49481e+06	1.59178e+06	1.07568e+06
1734	3-hydroxydecanoate	Lipid	Fatty Acid, Monohydroxy	22053	LC/MS Neg	100000997	4634.7	187.134	26612	5561-87-5		HMDB02203	52519.5	49696.3	73721.6	130.59	50112.2	126.388	67011.6	107.378
1689	3-hydroxyoleoylcarnitine	Lipid	Fatty Acid Metabolism (Acyl Carnitine, Hydroxy)	61840	LC/MS Pos Late	100019801	1406	442.353					135.524	135.986	234950	130.59	144.632	126.388	126.346	76702.1
1688	3-hydroxypalmitoylcarnitine	Lipid	Fatty Acid Metabolism (Acyl Carnitine, Hydroxy)	61839	LC/MS Pos Late	100019800	1380	416.337					103666	63993.9	169061	149629	91437.9	107601	130609	141160
2673	3-ketosphinganine	Lipid	Sphingolipid Synthesis	34381	LC/MS Pos Late	100001436	1400	300.29	631	18944-28-0	C02934	HMDB01480	135.524	446581	171.079	327200	144.632	240586	126.346	289256
333	3-methyl-2-oxovalerate	Amino Acid	Leucine, Isoleucine and Valine Metabolism	15676	LC/MS Neg	100000036	2064.2	129.056	47	1460-34-0;51829-07-3	C00671	HMDB03736	135.524	135.986	171.079	130.59	144.632	126.388	126.346	107.378
1081	3-phosphoglycerate	Carbohydrate	Glycolysis, Gluconeogenesis, and Pyruvate Metabolism	1414	LC/MS Neg	132	583	184.986	724	80731-10-8	C00597	HMDB00807	6.30392e+06	6.08235e+06	2.48182e+06	1.71706e+06	7.46908e+06	6.74295e+06	6.63599e+06	5.85987e+06
2882	4-cholesten-3-one	Lipid	Sterol	38125	LC/MS Pos Late	100002227	2520	385.346	91477	601-57-0	C00599	HMDB00921	883428	659985	619364	1.03289e+06	835528	709742	817714	754233
482	4-guanidinobutanoate	Amino Acid	Guanidino and Acetamido Metabolism	15681	LC/MS Pos Early	100000096	2320	146.092	500	463-003;463-00-3	C01035	HMDB03464	1.37004e+07	9.56046e+06	1.49816e+07	1.05363e+07	1.23309e+07	1.11923e+07	1.07926e+07	1.05394e+07
504	4-hydroxy-nonenal-glutathione	Amino Acid	Glutathione Metabolism	48487	LC/MS Neg	100006240	3319.2	462.192		99927-70-5			68333.8	67636.9	37983.1	55912.2	69040.2	74045.5	68679.4	60348.5
160	4-hydroxyphenylpyruvate	Amino Acid	Tyrosine Metabolism	1669	LC/MS Neg	1141	1690	179.035	979	156-39-8	C01179	HMDB00707	46517.2	74753.1	171.079	130.59	64184.9	59023	41431.5	35329.4
89	4-imidazoleacetate	Amino Acid	Histidine Metabolism	32349	LC/MS Pos Early	100001207	2055	127.05	96215	645-65-8	C02835	HMDB02024	701192	667887	941416	456411	759251	687459	681530	723238
293	4-methyl-2-oxopentanoate	Amino Acid	Leucine, Isoleucine and Valine Metabolism	22116	LC/MS Neg	100000551	2170	129.056	70	816-66-0	C00233	HMDB00695	135.524	118322	171.079	130.59	117226	102481	112834	107.378
111	5-(galactosylhydroxy)-L-lysine	Amino Acid	Lysine Metabolism	43582	LC/MS Pos Early	100002462	2755	325.161		32448-36-5			4.19362e+06	3.80608e+06	4.46441e+06	4.63016e+06	4.59506e+06	3.90306e+06	4.30833e+06	3.38578e+06
126	5-aminovalerate	Amino Acid	Lysine Metabolism	18319	LC/MS Pos Early	100000454	2220	118.086	138	660-88-8	C00431	HMDB03355	1.68222e+07	1.72469e+07	2.60334e+07	1.45316e+07	1.80493e+07	1.43111e+07	1.75638e+07	1.4911e+07
3855	5-methyl-2'-deoxycytidine	Nucleotide	Pyrimidine Metabolism, Cytidine containing	38159	LC/MS Pos Early	100002300	2303	242.113	440055	838-07-3	C03592	HMDB02224	7.66142e+06	5.24689e+06	4.30963e+06	1.67684e+07	5.11171e+06	4.12426e+06	4.28509e+06	5.82444e+06
3846	5-methylcytidine	Nucleotide	Pyrimidine Metabolism, Cytidine containing	22119	LC/MS Pos Early	100000763	2227	258.108	92918	2140-61-6		HMDB00982	135.524	125498	171.079	130.59	144.632	126.388	126.346	123502
476	5-methylthioadenosine (MTA)	Amino Acid	Polyamine Metabolism	1419	LC/MS Pos Early	212	2752	298.097	439176	2457-80-9	C00170	HMDB01173	7.66806e+06	7.64046e+06	1.30218e+07	8.96983e+06	8.41589e+06	6.54299e+06	8.57424e+06	6.85746e+06
3817	5-methyluridine (ribothymidine)	Nucleotide	Pyrimidine Metabolism, Uracil containing	35136	LC/MS Neg	100001446	1778.1	257.078	445408	1463-10-1		HMDB00884	135.524	135.986	171.079	130.59	144.632	126.388	126.346	107.378
495	5-oxoproline	Amino Acid	Glutathione Metabolism	1494	LC/MS Neg	1021	738.5	128.035	7405	98-79-3	C01879	HMDB00267	1.61964e+06	1.90459e+06	1.92486e+06	1.485e+06	1.93262e+06	1.64611e+06	1.71769e+06	1.66176e+06
1090	6-phosphogluconate	Carbohydrate	Pentose Phosphate Pathway	15442	LC/MS Neg	100000341	583.9	275.017	91493	921-62-0;53411-70-4	C00345	HMDB01316	2.4135e+06	1.85654e+06	1.79542e+06	5.80365e+06	1.07921e+06	801055	683899	804869
2903	7-hydroxycholesterol (alpha or beta)	Lipid	Sterol	47890	LC/MS Pos Late	100005999	1930	367.336	107722			HMDB06119	412258	318387	357115	774598	341235	376811	261040	305350
1621	acetylcarnitine (C2)	Lipid	Fatty Acid Metabolism (Acyl Carnitine, Short Chain)	32198	LC/MS Pos Early	100000802	2282	204.123	1	5080-50-2	C02571	HMDB00201	3.64811e+07	2.43964e+07	3.76605e+07	3.74449e+07	2.65022e+07	2.43931e+07	2.4269e+07	2.66656e+07
1297	acetylphosphate	Energy	Oxidative Phosphorylation	15488	LC/MS Polar	1211	4013.9	138.98	186	94249-01-1	C00227	HMDB01494	6.23817e+06	3.42357e+06	2.33234e+06	4.46147e+06	5.23903e+06	2.93497e+06	3.93056e+06	4.36126e+06
1274	aconitate [cis or trans]	Energy	TCA Cycle	46173	LC/MS Neg	100001359	580	173.009					230672	236248	404461	281332	374187	328412	329801	264773
3744	adenine	Nucleotide	Purine Metabolism, Adenine containing	554	LC/MS Pos Early	880	2221	136.062	190	73-24-5	C00147	HMDB00034	2.70771e+07	2.26632e+07	2.96947e+07	2.35492e+07	1.99396e+07	1.49621e+07	1.83853e+07	2.1395e+07
3743	adenosine	Nucleotide	Purine Metabolism, Adenine containing	555	LC/MS Pos Early	798	2169	268.104	60961	58-61-7	C00212	HMDB00050	1.92835e+07	1.71188e+07	1.7703e+07	1.11199e+07	1.83709e+07	1.88284e+07	1.69769e+07	1.64365e+07
3738	2'-AMP	Nucleotide	Purine Metabolism, Adenine containing	36815	LC/MS Neg	100001694	1497.7	346.056	94136	130-49-4	C00946	HMDB11617	485301	547403	519603	592060	488939	372961	318975	472156
3741	adenosine 3',5'-diphosphate	Nucleotide	Purine Metabolism, Adenine containing	15691	LC/MS Neg	1214	575	426.022	159296	75431-54-8	C00054	HMDB00061	135.524	135.986	171.079	130.59	144.632	126.388	126.346	107.378
3737	3'-AMP	Nucleotide	Purine Metabolism, Adenine containing	35142	LC/MS Neg	100001449	1245	346.056	41211	84-21-9	C01367	HMDB03540	658576	553038	605134	501464	474673	356510	478073	535859
3735	ADP	Nucleotide	Purine Metabolism, Adenine containing	3108	LC/MS Polar	208	4393	426.022	6022	20398-34-9	C00008	HMDB01341	968764	885585	609214	805987	1.27216e+06	1.05762e+06	907454	1.04483e+06
3912	adenosine 5'-diphosphoribose (ADP-ribose)	Cofactors and Vitamins	Nicotinate and Nicotinamide Metabolism	558	LC/MS Neg	215	920	558.064	192	68414-18-6	C00301	HMDB01178	161554	146327	189022	449255	148824	110133	72990.3	97969.3
3736	AMP	Nucleotide	Purine Metabolism, Adenine containing	32342	LC/MS Pos Early	209	1013	348.07	6083	149022-20-8	C00020	HMDB00045	1.86075e+08	2.29766e+08	2.3768e+08	6.43371e+07	2.16203e+08	2.0516e+08	2.21212e+08	1.72493e+08
1215	adenosine-5'-diphosphoglucose	Carbohydrate	Nucleotide Sugar	35652	LC/MS Neg	100001644	901.9	588.075	16500	15839-70-0;102129-65-7	C00498	HMDB06557	135.524	135.986	171.079	130.59	144.632	126.388	126.346	107.378
3742	adenylosuccinate	Nucleotide	Purine Metabolism, Adenine containing	57838	LC/MS Neg	1303	560	462.067	195	19046-78-7	C03794	HMDB00536	51130.4	59819.1	309680	62158.3	99647.2	107785	125136	170177
1392	adrenate (22:4n6)	Lipid	Long Chain Polyunsaturated Fatty Acid (n3 and n6)	32980	LC/MS Neg	100001193	5678	331.264	5497181	2091-25-0	C16527	HMDB02226	3.59599e+07	9.89714e+06	4.75068e+06	1.1228e+07	1.19702e+07	1.00082e+07	4.69611e+07	6.92742e+07
3714	AICA ribonucleotide	Nucleotide	Purine Metabolism, (Hypo)Xanthine/Inosine containing	38325	LC/MS Pos Early	216	797	339.07	65110	3031-94-5	C04677	HMDB01517	135.524	135.986	171.079	130.59	144.632	126.388	126.346	107.378
28	alanine	Amino Acid	Alanine and Aspartate Metabolism	1126	LC/MS Pos Early	811	1700	90.055	5950	56-41-7	C00041	HMDB00161	8.65276e+08	8.66721e+08	7.47851e+08	9.73074e+08	8.15063e+08	7.19194e+08	7.72994e+08	6.68921e+08
3730	allantoin	Nucleotide	Purine Metabolism, (Hypo)Xanthine/Inosine containing	1107	LC/MS Polar	1002	1672	157.037	204	97-59-6	C02350	HMDB00462	1.15994e+06	1.07384e+06	1.08721e+06	638917	1.12935e+06	919240	998490	1.05766e+06
1278	alpha-ketoglutarate	Energy	TCA Cycle	528	LC/MS Polar	93	2700	145.014	51	305-72-6;328-50-7;22202-68-2	C00026	HMDB00208	2.05666e+06	2.2002e+06	1.98045e+06	2.02093e+06	2.03711e+06	1.99699e+06	2.14946e+06	1.88078e+06
3941	alpha-tocopherol	Cofactors and Vitamins	Tocopherol Metabolism	1561	LC/MS Pos Late	1105	2522	430.378	14985	59-02-9;10191-41-0	C02477	HMDB01893	1.98131e+06	1.95216e+06	2.38217e+06	1.05152e+06	1.92882e+06	1.77009e+06	1.89246e+06	2.29383e+06
1127	arabonate/xylonate	Carbohydrate	Pentose Metabolism	48255	LC/MS Polar	100006115	2700	165.041					2.5455e+06	1.34911e+06	1.61679e+06	1.61926e+06	1.53805e+06	1.64291e+06	1.08576e+06	1.43232e+06
1337	arachidate (20:0)	Lipid	Long Chain Saturated Fatty Acid	1118	LC/MS Neg	893	6240	311.296	10467	506-30-9	C06425	HMDB02212	1.50702e+07	9.82663e+06	1.35622e+07	8.10492e+06	1.19777e+07	1.15702e+07	1.94537e+07	1.3098e+07
1390	arachidonate (20:4n6)	Lipid	Long Chain Polyunsaturated Fatty Acid (n3 and n6)	1110	LC/MS Neg	229	5535	303.233	444899	506-32-1	C00219	HMDB01043	1.2248e+08	3.88833e+07	2.22968e+07	5.4729e+07	5.05875e+07	4.20227e+07	1.58443e+08	2.85949e+08
1638	arachidoylcarnitine (C20)*	Lipid	Fatty Acid Metabolism (Acyl Carnitine, Long Chain Saturated)	57513	LC/MS Pos Late	100015833	1512	456.405				HMDB06460	91141.1	135.986	171.079	94838.5	111167	85805.8	126.346	77097.2
410	arginine	Amino Acid	Urea cycle; Arginine and Proline Metabolism	1638	LC/MS Pos Early	231	2825	175.119	232	1119-34-2	C00062	HMDB00517	2.09022e+09	1.84518e+09	1.73778e+09	2.2005e+09	1.83237e+09	1.59404e+09	1.55479e+09	1.50857e+09
411	argininosuccinate	Amino Acid	Urea cycle; Arginine and Proline Metabolism	15497	LC/MS Pos Early	232	2745	291.13	828	156637-58-0	C03406	HMDB00052	636970	545700	447653	954619	845710	684734	899758	929739
39	asparagine	Amino Acid	Alanine and Aspartate Metabolism	512	LC/MS Pos Early	917	1225	133.061	6267	70-47-3	C00152	HMDB00168	7.80388e+08	6.96912e+08	7.16914e+08	7.39877e+08	6.81112e+08	6.27087e+08	5.83546e+08	6.28071e+08
35	aspartate	Amino Acid	Alanine and Aspartate Metabolism	443	LC/MS Pos Early	234	1165	134.045	5960	56-84-8	C00049	HMDB00191	1.41396e+09	1.41026e+09	1.38773e+09	1.24254e+09	1.57753e+09	1.43306e+09	1.49917e+09	1.33709e+09
2766	behenoyl dihydrosphingomyelin (d18:0/22:0)*	Lipid	Dihydrosphingomyelins	57331	LC/MS Pos Late	100009026	3150	789.684				HMDB12091	2.94824e+06	2.36056e+06	2.55695e+06	2.44571e+06	3.17011e+06	2.92057e+06	2.98896e+06	2.91714e+06
2772	behenoyl sphingomyelin (d18:1/22:0)*	Lipid	Sphingomyelins	48492	LC/MS Pos Late	100006294	3083	787.669				HMDB12103	1.65556e+08	1.34912e+08	1.45342e+08	1.43348e+08	1.55945e+08	1.3053e+08	1.32291e+08	1.24875e+08
4042	benzoate	Xenobiotics	Benzoate Metabolism	15778	LC/MS Neg	100000008	1750	121.029	243	65-85-0	C00180	HMDB01870	258066	232542	416748	292151	235182	238009	323661	229344
3832	beta-alanine	Nucleotide	Pyrimidine Metabolism, Uracil containing	55	LC/MS Pos Early	244	1905	90.055	239	56-41-7;107-95-9	C00099	HMDB00056	2.04502e+08	1.63405e+08	1.74238e+08	1.65191e+08	2.0383e+08	1.86889e+08	1.71872e+08	1.70024e+08
4301	beta-guanidinopropanoate	Xenobiotics	Food Component/Plant	35101	LC/MS Pos Early	100001411	2145	132.077	67701	353-09-3	C03065	HMDB13222	4.42457e+07	3.16078e+07	3.1308e+07	3.46016e+07	4.02186e+07	3.38763e+07	3.49852e+07	3.23374e+07
6	betaine	Amino Acid	Glycine, Serine and Threonine Metabolism	3141	LC/MS Pos Early	799	1064	118.086	247	107-43-7	C00719	HMDB00043	3.43544e+08	2.63473e+08	4.40554e+08	3.32659e+08	3.90614e+08	3.55017e+08	3.78508e+08	3.40324e+08
3986	bilirubin	Cofactors and Vitamins	Hemoglobin and Porphyrin Metabolism	43807	LC/MS Pos Late	1090	1840	585.271	5280352	635-65-4	C00486	HMDB00054	257816	237139	136427	112502	353877	315280	328571	343192
3970	biopterin	Cofactors and Vitamins	Tetrahydrobiopterin Metabolism	12358	LC/MS Neg	1548	1398	236.079	445040	22150-76-1	C06313	HMDB00468	135.524	135.986	171.079	28579.7	26603.6	22968.4	126.346	24032.2
56	carboxyethyl-GABA	Amino Acid	Glutamate Metabolism	40007	LC/MS Pos Early	100003260	2085	176.092	2572	4386-03-02		HMDB02201	543364	500355	171.079	225451	437917	126.388	126.346	411242
1691	carnitine	Lipid	Carnitine Metabolism	15500	LC/MS Pos Early	100000007	1978	162.113	10917	461-05-2	C00318	HMDB00062	1.98641e+08	1.41762e+08	1.20981e+08	1.41193e+08	1.83504e+08	1.60462e+08	1.54036e+08	1.44149e+08
78	carnosine	Amino Acid	Histidine Metabolism	1768	LC/MS Pos Early	249	2942	227.114	439224	305-84-0	C00386	HMDB00033	135.524	135.986	2.26596e+06	130.59	144.632	126.388	126.346	107.378
2718	ceramide (d16:1/24:1, d18:1/22:1)*	Lipid	Ceramides	57437	LC/MS Pos Late	100015727	3850	620.598					8.79451e+06	5.57773e+06	5.14813e+06	3.41989e+06	5.41866e+06	5.17246e+06	5.58124e+06	5.50414e+06
2714	ceramide (d18:1/14:0, d16:1/16:0)*	Lipid	Ceramides	57432	LC/MS Pos Late	100015735	2477	510.488					2.07287e+06	1.76459e+06	1.60696e+06	755102	1.53024e+06	1.58214e+06	1.47768e+06	1.4373e+06
2715	ceramide (d18:1/17:0, d17:1/18:0)*	Lipid	Ceramides	57434	LC/MS Pos Late	100015737	3055	552.535					3.28457e+06	2.41412e+06	2.30962e+06	1.41794e+06	2.66515e+06	2.53294e+06	2.55037e+06	2.55986e+06
2717	ceramide (d18:1/20:0, d16:1/22:0, d20:1/18:0)*	Lipid	Ceramides	57440	LC/MS Pos Late	100015755	3920	594.582					3.84441e+06	2.71921e+06	3.14281e+06	1.2949e+06	2.57926e+06	1.84374e+06	2.05675e+06	2.42963e+06
2719	ceramide (d18:2/24:1, d18:1/24:2)*	Lipid	Ceramides	57443	LC/MS Pos Late	100015744	3858	646.613					3.25356e+07	2.36786e+07	2.16541e+07	1.39526e+07	2.40209e+07	2.58944e+07	2.46146e+07	2.48104e+07
233	C-glycosyltryptophan	Amino Acid	Tryptophan Metabolism	48782	LC/MS Neg	100006379	1777	365.135	10981970	180509-18-6			310896	306407	297235	277603	343154	297989	318292	285304
2858	cholesterol	Lipid	Sterol	63	LC/MS Pos Late	266	2707	369.352	11025495	57-88-5	C00187	HMDB00067	1.87809e+08	1.79566e+08	1.77506e+08	1.94219e+08	1.83621e+08	1.89376e+08	1.80449e+08	2.06774e+08
1955	choline	Lipid	Phospholipid Metabolism	15506	LC/MS Pos Early	1256	1961	104.107	305	67-48-1	C00114	HMDB00097	2.46623e+08	2.40868e+08	3.68766e+08	2.06194e+08	2.81154e+08	2.38751e+08	2.67487e+08	2.38884e+08
1956	phosphocholine	Lipid	Phospholipid Metabolism	34396	LC/MS Pos Early	267	700	184.073	1014	72556-74-2	C00588	HMDB01565	3.82149e+08	3.77851e+08	3.73405e+08	3.29735e+08	3.34713e+08	3.082e+08	3.26376e+08	2.87703e+08
1272	citrate	Energy	TCA Cycle	1564	LC/MS Neg	1124	582	191.02	311	77-92-9	C00158	HMDB00094	1.2518e+06	1.21758e+06	2.96153e+06	1.94827e+06	2.09858e+06	1.92356e+06	1.86002e+06	1.41643e+06
419	citrulline	Amino Acid	Urea cycle; Arginine and Proline Metabolism	2132	LC/MS Pos Early	391	1520	176.103	9750	372-75-8	C00327	HMDB00904	1.99362e+06	5.20131e+06	6.61844e+06	3.28684e+06	4.55446e+06	3.49037e+06	2.92161e+06	3.99248e+06
506	CoA-glutathione*	Amino Acid	Glutathione Metabolism	62804	LC/MS Neg	269	1326	535.084	11953788	6477-52-7	C00920		135.524	44764	171.079	130.59	144.632	35360.7	126.346	42646.2
3926	CoA	Cofactors and Vitamins	Pantothenate and CoA Metabolism	46322	LC/MS Neg	270	1448	382.55	317	85-61-0;18439-24-2	C00010	HMDB01423	126579	184607	300948	65003.9	188945	174242	213456	153791
452	creatine	Amino Acid	Creatine Metabolism	27718	LC/MS Pos Early	1221	1947	132.077	586	57-00-1	C00300	HMDB00064	2.66706e+09	2.16408e+09	2.70043e+09	2.23579e+09	2.46631e+09	2.07186e+09	2.23096e+09	1.953e+09
453	creatinine	Amino Acid	Creatine Metabolism	513	LC/MS Pos Early	275	2055	114.066	588	60-27-5	C00791	HMDB00562	3.15124e+07	3.10842e+07	3.93851e+07	3.27939e+07	4.34354e+07	2.38832e+07	3.53466e+07	2.7627e+07
385	cystathionine	Amino Acid	Methionine, Cysteine, SAM and Taurine Metabolism	15705	LC/MS Pos Early	310	2270	223.075	439258	535-34-2	C02291	HMDB00099	135.524	135.986	321936	204943	144.632	126.388	126.346	107.378
387	cysteine	Amino Acid	Methionine, Cysteine, SAM and Taurine Metabolism	1868	LC/MS Pos Early	800	1475	122.027	5862	52-90-4;56-89-3	C00097	HMDB00574	1.114e+08	8.68538e+07	8.27265e+07	1.41399e+08	1.01712e+08	8.38891e+07	8.32679e+07	8.50999e+07
399	cysteine sulfinic acid	Amino Acid	Methionine, Cysteine, SAM and Taurine Metabolism	37443	LC/MS Pos Early	100002113	597	154.017	109	207121-48-0	C00606	HMDB00996	353390	398096	360795	130.59	245295	241478	247888	276694
489	cysteine-glutathione disulfide	Amino Acid	Glutathione Metabolism	35159	LC/MS Pos Early	100001437	2465	427.095	4247235	13081-14-6		HMDB00656	1.73767e+06	1.45586e+06	1.42467e+06	4.54549e+06	1.4423e+06	1.40752e+06	1.43992e+06	1.4724e+06
492	cysteinylglycine	Amino Acid	Glutathione Metabolism	35637	LC/MS Pos Early	278	2132	179.048	439498	19246-18-5	C01419	HMDB00078	3.48943e+06	3.82536e+06	5.77282e+06	3.17963e+06	3.35239e+06	2.89902e+06	3.75488e+06	2.95191e+06
3843	cytidine	Nucleotide	Pyrimidine Metabolism, Cytidine containing	514	LC/MS Pos Early	827	2124	244.093	6175	65-46-3	C00475	HMDB00089	8.32584e+07	1.06444e+08	1.2864e+08	8.55464e+07	7.12853e+07	6.41692e+07	8.59774e+07	5.82018e+07
1957	CDP-choline	Lipid	Phospholipid Metabolism	34418	LC/MS Pos Early	1220	725	489.115	13804	33818-15-4	C00307	HMDB01413	5.51674e+06	6.3174e+06	5.95296e+06	2.08331e+06	6.35217e+06	7.45237e+06	5.80133e+06	5.59477e+06
3839	CMP	Nucleotide	Pyrimidine Metabolism, Cytidine containing	2372	LC/MS Pos Early	282	835	324.059	6131	63-37-6	C00055	HMDB00095	2.56824e+07	3.16554e+07	3.20629e+07	2.26122e+07	3.56853e+07	3.22779e+07	3.17007e+07	2.332e+07
1229	cytidine 5'-monophospho-N-acetylneuraminic acid	Carbohydrate	Nucleotide Sugar	36831	LC/MS Polar	1223	3900	613.14	448209	3063-71-6	C00128	HMDB01176	4.8321e+06	3.55714e+06	5.2777e+06	4.07593e+06	5.98023e+06	4.06824e+06	4.38132e+06	3.70895e+06
1962	CDP-ethanolamine	Lipid	Phospholipid Metabolism	34410	LC/MS Polar	100001407	4210	445.053	123727	72842-05-8	C00570	HMDB01564	3.74701e+06	3.37003e+06	4.47867e+06	3.39259e+06	5.39919e+06	3.73227e+06	3.9814e+06	3.7207e+06
3844	cytosine	Nucleotide	Pyrimidine Metabolism, Cytidine containing	573	LC/MS Pos Early	881	2060	112.05	597	71-30-7	C00380	HMDB00630	832884	1.30471e+06	1.08604e+06	885947	1.19105e+06	1.2312e+06	1.25439e+06	1.12849e+06
1690	deoxycarnitine	Lipid	Carnitine Metabolism	36747	LC/MS Pos Early	100001662	2052	146.118	134	6249-56-5	C01181	HMDB01161	5.89257e+07	4.80317e+07	4.79582e+07	5.19865e+07	5.46357e+07	4.56544e+07	4.80303e+07	4.80514e+07
3089	deoxycholate	Lipid	Secondary Bile Acid Metabolism	1114	LC/MS Neg	302	5294	391.285	222528	83-44-3	C04483	HMDB00626	135.524	135.986	4.17463e+07	130.59	144.632	126.388	126.346	2.22515e+06
2857	desmosterol	Lipid	Sterol	6065	LC/MS Pos Late	306	2364	367.336	439577	313-04-2	C01802	HMDB02719	5.74031e+06	5.58075e+06	4.6427e+06	6.03584e+06	6.36959e+06	4.72588e+06	5.77751e+06	6.40745e+06
2565	diacylglycerol (12:0/18:1, 14:0/16:1, 16:0/14:1) [2]*	Lipid	Diacylglycerol	55001	LC/MS Pos Late	100010959	2716	556.494					135.524	135.986	184795	130.59	144.632	86263.4	126.346	78867.9
2566	diacylglycerol (14:0/18:1, 16:0/16:1) [1]*	Lipid	Diacylglycerol	54953	LC/MS Pos Late	100010934	3057	584.525					135.524	135.986	114796	130.59	144.632	126.388	126.346	119674
2567	diacylglycerol (14:0/18:1, 16:0/16:1) [2]*	Lipid	Diacylglycerol	54954	LC/MS Pos Late	100010935	3183	584.525					1.06299e+06	1.16159e+06	1.5282e+06	816837	1.07696e+06	895644	1.02637e+06	1.35589e+06
1387	dihomolinoleate (20:2n6)	Lipid	Long Chain Polyunsaturated Fatty Acid (n3 and n6)	17805	LC/MS Neg	1231	5730	307.264	6439848	2091-39-6	C16525	HMDB05060	1.35456e+07	5.20292e+06	4.45234e+06	6.34164e+06	5.39603e+06	4.3837e+06	1.64908e+07	2.71933e+07
1389	dihomolinolenate (20:3n3 or 3n6)	Lipid	Long Chain Polyunsaturated Fatty Acid (n3 and n6)	35718	LC/MS Neg	100001739	5596	305.249	5280581	17046-59-2	C03242	HMDB02925	1.8804e+07	6.18808e+06	3.86355e+06	8.50795e+06	7.13963e+06	5.49719e+06	2.6337e+07	4.30214e+07
3971	dihydrobiopterin	Cofactors and Vitamins	Tetrahydrobiopterin Metabolism	35129	LC/MS Pos Early	100001506	1930	240.109	1879	6779-87-9	C00268	HMDB00038	829931	768345	1.14377e+06	992038	888876	797691	916647	1.05437e+06
3799	dihydroorotate	Nucleotide	Pyrimidine Metabolism, Orotate containing	601	LC/MS Polar	923	1910	157.025	648	155-54-4	C00337	HMDB03349	135.524	135.986	171.079	130.59	144.632	126.388	126.346	107.378
1076	dihydroxyacetone phosphate (DHAP)	Carbohydrate	Glycolysis, Gluconeogenesis, and Pyruvate Metabolism	15522	LC/MS Neg	309	603	168.991	668	102783-56-2	C00111	HMDB01473	399510	241175	780644	499424	246236	272857	247360	427478
425	dimethylarginine (ADMA + SDMA)	Amino Acid	Urea cycle; Arginine and Proline Metabolism	36808	LC/MS Pos Early	100001810	2850	203.15	123831	102783-24-4	C03626	HMDB01539	4.69827e+08	4.23146e+08	3.00536e+08	3.18266e+08	3.62731e+08	3.36776e+08	3.28172e+08	3.376e+08
1394	docosadienoate (22:2n6)	Lipid	Long Chain Polyunsaturated Fatty Acid (n3 and n6)	32415	LC/MS Neg	100001182	6034	335.296	5282807	7370-49-2	C16533	HMDB61714	896003	511345	398954	443406	449216	357729	1.00745e+06	1.68956e+06
1380	docosahexaenoate (DHA; 22:6n3)	Lipid	Long Chain Polyunsaturated Fatty Acid (n3 and n6)	44675	LC/MS Neg	100000665	5525	327.233	445580	6217-54-5	C06429	HMDB02183	2.77843e+07	8.48394e+06	7.47438e+06	1.43476e+07	1.15014e+07	9.4396e+06	3.82295e+07	6.98013e+07
1379	docosapentaenoate (DPA; 22:5n3)	Lipid	Long Chain Polyunsaturated Fatty Acid (n3 and n6)	32504	LC/MS Neg	100001181	5571	329.249	6441454	2234-74-4	C16513	HMDB06528	3.582e+07	1.16517e+07	7.54856e+06	1.40861e+07	1.49392e+07	1.26889e+07	5.52388e+07	9.1294e+07
1393	docosapentaenoate (n6 DPA; 22:5n6)	Lipid	Long Chain Polyunsaturated Fatty Acid (n3 and n6)	37478	LC/MS Neg	100001580	5624.5	329.249	6441454	25182-74-5	C16513	HMDB01976	5.53518e+06	1.54399e+06	1.23972e+06	2.35803e+06	2.16856e+06	1.82069e+06	5.90797e+06	1.17612e+07
1381	docosatrienoate (22:3n3)	Lipid	Long Chain Polyunsaturated Fatty Acid (n3 and n6)	32417	LC/MS Neg	100001195	5823	333.28	5312556	59708-86-0	C16534	HMDB02823	585596	187919	166526	237787	281184	185256	770057	1.70329e+06
1391	docosatrienoate (22:3n6)*	Lipid	Long Chain Polyunsaturated Fatty Acid (n3 and n6)	57467	LC/MS Neg	100015762	5850	333.28					5.0097e+06	1.55487e+06	1.13426e+06	2.073e+06	1.88344e+06	1.45842e+06	5.34871e+06	7.11316e+06
2835	eicosanoylsphingosine (d20:1)*	Lipid	Sphingosines	57597	LC/MS Pos Late	100015870	1443	328.321					271332	325284	171.079	289268	282299	308232	275300	251983
1377	eicosapentaenoate (EPA; 20:5n3)	Lipid	Long Chain Polyunsaturated Fatty Acid (n3 and n6)	18467	LC/MS Neg	2050	5450	301.217	446284	10-2005-9;10417-94-4	C06428	HMDB01999	2.24173e+06	1.14447e+06	823955	1.51788e+06	1.31861e+06	977742	2.30814e+06	4.27002e+06
1360	eicosenoate (20:1n9 or 1n11)	Lipid	Long Chain Monounsaturated Fatty Acid	33587	LC/MS Neg	100001335	5950	309.28	5282768		C16526	HMDB02231	1.11388e+07	6.01272e+06	5.24323e+06	6.97725e+06	5.61537e+06	4.15346e+06	1.25476e+07	2.09204e+07
1655	eicosenoylcarnitine (C20:1)*	Lipid	Fatty Acid Metabolism (Acyl Carnitine, Monounsaturated)	57519	LC/MS Pos Late	100015838	1484	454.389					277456	321456	1.20018e+06	574544	317897	212975	243756	405997
4359	ergothioneine	Xenobiotics	Food Component/Plant	37459	LC/MS Pos Early	100002154	850	230.096	3032311	58511-63-0	C05570	HMDB03045	3.14723e+07	2.40336e+07	3.48481e+07	3.33181e+07	3.79251e+07	3.79255e+07	4.01313e+07	3.04912e+07
1364	erucate (22:1n9)	Lipid	Long Chain Monounsaturated Fatty Acid	1552	LC/MS Neg	1087	6355.6	337.311	5281116	112-86-7	C08316	HMDB02068	3.33318e+06	1.71915e+06	1.94776e+06	1.32664e+06	1.66332e+06	1.4087e+06	3.86395e+06	4.64178e+06
1264	erythronate*	Carbohydrate	Aminosugar Metabolism	42420	LC/MS Polar	100001320	2186	135.03	2781043	88759-55-1		HMDB00613	1.21415e+07	1.41017e+07	1.56701e+07	1.19546e+07	1.35581e+07	1.16311e+07	1.24709e+07	1.12999e+07
3917	FAD	Cofactors and Vitamins	Riboflavin Metabolism	2134	LC/MS Neg	327	2425	784.15	643975	146-14-5;84366-81-4	C00016	HMDB01248	286391	274489	302043	288818	343529	307089	328079	288811
3918	FMN	Cofactors and Vitamins	Riboflavin Metabolism	15797	LC/MS Neg	100000251	2390	455.097	710	130-40-5	C00061	HMDB01520	135.524	135.986	171.079	130.59	144.632	126.388	126.346	107.378
1074	Isobar: hexose diphosphates	Carbohydrate	Glycolysis, Gluconeogenesis, and Pyruvate Metabolism	46896	LC/MS Neg	100002180	551	338.989			C00354		457261	441201	513564	1.01965e+06	478780	459731	435506	491266
1071	fructose 6-phosphate	Carbohydrate	Glycolysis, Gluconeogenesis, and Pyruvate Metabolism	12021	LC/MS Polar	1232	4261	259.022	69507	103213-47-4	C05345	HMDB00124	1.41611e+06	948496	515134	1.24714e+06	1.72632e+06	1.52239e+06	1.88595e+06	1.64972e+06
112	fructosyllysine	Amino Acid	Lysine Metabolism	46227	LC/MS Pos Early	100005373	2784	309.166	123708	21291-40-7			578391	582664	1.4612e+06	758374	450613	363589	446781	430719
1282	fumarate	Energy	TCA Cycle	1643	LC/MS Polar	330	3084	115.004	444972	100-17-8	C00122	HMDB00134	2.2631e+06	2.23476e+06	3.6532e+06	1.98418e+06	3.9426e+06	3.25021e+06	3.98837e+06	3.37254e+06
1199	galactitol (dulcitol)	Carbohydrate	Fructose, Mannose and Galactose Metabolism	1117	LC/MS Polar	1003	2360	181.072	11850	608-66-2	C01697	HMDB00107	206779	135.986	171.079	213662	347378	230971	285712	206702
1209	galactonate	Carbohydrate	Fructose, Mannose and Galactose Metabolism	27719	LC/MS Polar	100001026	3085	195.051	128869	299-28-5	C00880	HMDB00565	7.11291e+06	6.48731e+06	8.25854e+06	8.03759e+06	8.24314e+06	7.08056e+06	8.55766e+06	6.07105e+06
1200	galactose 1-phosphate	Carbohydrate	Fructose, Mannose and Galactose Metabolism	15706	LC/MS Polar	100000300	4552	259.022	123912	19046-60-7	C00446	HMDB00645	1.14879e+06	819784	502233	698160	990019	1.1542e+06	1.05009e+06	1.10701e+06
55	gamma-aminobutyrate (GABA)	Amino Acid	Glutamate Metabolism	1416	LC/MS Pos Early	141	2048	104.071	119	56-12-2	C00334	HMDB00112	7.35704e+07	7.17909e+07	1.03045e+08	5.86833e+07	6.41794e+07	5.70545e+07	6.80756e+07	6.83137e+07
545	gamma-glutamylcysteine	Peptide	Gamma-glutamyl Amino Acid	1778	LC/MS Pos Early	1036	2118	251.07	842	636-58-8	C00669	HMDB01049	1.08433e+07	1.05309e+07	1.57748e+07	1.36991e+07	1.20016e+07	1.15933e+07	1.06914e+07	9.89515e+06
553	gamma-glutamyl-epsilon-lysine	Peptide	Gamma-glutamyl Amino Acid	33934	LC/MS Pos Early	100001262	2725	276.155	7015685	17105-15-6		HMDB03869	1.77035e+06	2.03376e+06	2.4693e+06	2.01574e+06	2.12432e+06	2.05899e+06	2.48417e+06	1.55033e+06
546	gamma-glutamylglutamate	Peptide	Gamma-glutamyl Amino Acid	36738	LC/MS Pos Early	331	1775	277.103	92865	1116-22-9	C05282	HMDB11737	4.25731e+06	5.24524e+06	6.43333e+06	4.03002e+06	4.9704e+06	4.24162e+06	4.89585e+06	4.34329e+06
548	gamma-glutamylglycine	Peptide	Gamma-glutamyl Amino Acid	33949	LC/MS Pos Early	100001294	1535	205.082	165527	1948-29-4		HMDB11667	9.68291e+06	1.27079e+07	1.54272e+07	1.02534e+07	1.09445e+07	1.27449e+07	1.30996e+07	1.21077e+07
550	gamma-glutamylisoleucine*	Peptide	Gamma-glutamyl Amino Acid	34456	LC/MS Pos Early	100001485	2940	261.144	14253342			HMDB11170	4.88572e+06	5.23201e+06	6.16643e+06	3.48359e+06	5.71645e+06	6.33401e+06	6.49005e+06	5.32945e+06
551	gamma-glutamylleucine	Peptide	Gamma-glutamyl Amino Acid	18369	LC/MS Pos Early	1268	2991	261.144	151023	2566-39-4		HMDB11171	3.12203e+06	3.03265e+06	3.45953e+06	4.08122e+06	3.81537e+06	3.75965e+06	3.55484e+06	2.72621e+06
556	gamma-glutamylthreonine	Peptide	Gamma-glutamyl Amino Acid	33364	LC/MS Pos Early	100001314	1750	249.108	76078708	5652-48-2		HMDB29159	1.84648e+07	2.79674e+07	3.11835e+07	1.75242e+07	2.60727e+07	2.7976e+07	4.39878e+07	1.94916e+07
559	gamma-glutamylvaline	Peptide	Gamma-glutamyl Amino Acid	43829	LC/MS Pos Early	100001126	2700	247.129	7015683	2746-34-1		HMDB11172	1.50723e+07	1.61063e+07	2.05046e+07	1.22878e+07	1.69499e+07	1.84461e+07	1.82242e+07	1.26918e+07
4278	gluconate	Xenobiotics	Food Component/Plant	587	LC/MS Polar	338	2922	195.051	10690	527-07-1	C00257	HMDB00625	4.52223e+06	2.36286e+06	1.94097e+06	1.42398e+07	1.80992e+06	1.27236e+06	672332	1.01906e+06
1237	glucosamine-6-phosphate	Carbohydrate	Aminosugar Metabolism	580	LC/MS Polar	290	4521.5	258.038	439217	3616-42-0	C00352	HMDB01254	1.06068e+07	8.83136e+06	5.87243e+06	8.10716e+06	1.55921e+07	1.22393e+07	1.32643e+07	1.12943e+07
1067	glucose	Carbohydrate	Glycolysis, Gluconeogenesis, and Pyruvate Metabolism	48152	LC/MS Polar	572	2342	225.062	79025	50-99-7	C00031	HMDB00122	1.60942e+06	958981	2.01127e+07	1.37383e+06	1.39622e+06	1.29085e+06	1.25091e+06	2.11075e+06
1069	glucose 1-phosphate	Carbohydrate	Glycolysis, Gluconeogenesis, and Pyruvate Metabolism	15561	LC/MS Polar	1233	4277	259.022	65533	56401-20-8	C00103	HMDB01586	2.2021e+06	1.81921e+06	1.14714e+06	1.59789e+06	3.43494e+06	2.50966e+06	2.72781e+06	2.34853e+06
1068	glucose 6-phosphate	Carbohydrate	Glycolysis, Gluconeogenesis, and Pyruvate Metabolism	31260	LC/MS Polar	291	4537	259.022	5958	103192-55-8	C00668	HMDB01401	1.4031e+07	1.16609e+07	7.11228e+06	1.23885e+07	2.07408e+07	1.65948e+07	1.80756e+07	1.46164e+07
1241	glucuronate	Carbohydrate	Aminosugar Metabolism	15443	LC/MS Polar	100000257	3233.3	193.035	444791	207300-70-7	C00191	HMDB00127	502907	637322	621443	544109	521701	497152	559666	438257
42	glutamate	Amino Acid	Glutamate Metabolism	57	LC/MS Pos Early	561	1500	148.06	611	56-86-0	C00025	HMDB00148	1.56277e+09	1.41971e+09	1.62145e+09	1.69464e+09	1.48987e+09	1.27586e+09	1.24814e+09	1.23406e+09
51	glutamate, gamma-methyl ester	Amino Acid	Glutamate Metabolism	33487	LC/MS Pos Early	100001103	2170	162.076	68662	1499-55-4;1499-55-4		HMDB61715	1.20774e+06	1.08829e+06	1.03989e+06	1.18123e+06	1.41349e+06	1.41369e+06	1.11614e+06	1.05458e+06
43	glutamine	Amino Acid	Glutamate Metabolism	53	LC/MS Pos Early	563	1291	147.076	5961	56-85-9	C00064	HMDB00641	1.03314e+09	9.22125e+08	8.78134e+08	1.07566e+09	9.48568e+08	7.90335e+08	7.83092e+08	8.49048e+08
1473	glutarate (C5-DC)	Lipid	Fatty Acid, Dicarboxylate	396	LC/MS Polar	339	2900	131.035	743	110-94-1	C00489	HMDB00661	135.524	135.986	435240	380909	510508	174225	301872	275940
486	glutathione, oxidized (GSSG)	Amino Acid	Glutathione Metabolism	27727	LC/MS Pos Early	448	2667	613.159	65359	103239-24-3	C00127	HMDB03337	9.60683e+06	1.03954e+07	8.97286e+06	1.39151e+07	8.36599e+06	8.54182e+06	8.78111e+06	8.60886e+06
485	glutathione, reduced (GSH)	Amino Acid	Glutathione Metabolism	2127	LC/MS Pos Early	496	2000	308.091	124886	70-18-8	C00051	HMDB00125	3.29502e+08	3.79461e+08	4.02981e+08	3.03788e+08	3.48019e+08	3.13973e+08	3.1545e+08	2.68916e+08
1087	glycerate	Carbohydrate	Glycolysis, Gluconeogenesis, and Pyruvate Metabolism	1572	LC/MS Polar	1052	2070.4	105.019	752	600-19-1	C00258	HMDB00139	6.18825e+06	4.66929e+06	2.32412e+06	3.23154e+06	5.96041e+06	5.48247e+06	5.86389e+06	6.68874e+06
2521	glycerol	Lipid	Glycerolipid Metabolism	15122	LC/MS Neg	1254	758	91.0401	753	56-81-5	C00116	HMDB00131	661494	632673	1.03424e+06	648928	882446	513196	811788	666486
2522	glycerol 3-phosphate	Lipid	Glycerolipid Metabolism	43847	LC/MS Pos Early	100000258	580	173.021	754	29849-82-9	C00093	HMDB00126	6.75054e+07	6.64836e+07	9.99595e+07	5.32181e+07	8.41305e+07	6.99816e+07	8.79934e+07	6.63333e+07
1963	glycerophosphoethanolamine	Lipid	Phospholipid Metabolism	37455	LC/MS Polar	100001620	3075	214.049	123874	33049-08-0	C01233	HMDB00114	1.07221e+08	1.01584e+08	1.16091e+08	1.08558e+08	1.42723e+08	1.1212e+08	1.25622e+08	1.16867e+08
2527	glycerophosphoglycerol	Lipid	Glycerolipid Metabolism	48857	LC/MS Polar	100001619	2430	245.043	439964		C03274		1.66794e+07	1.34026e+07	1.46254e+07	1.7929e+07	1.72307e+07	1.62016e+07	1.64906e+07	1.61909e+07
1965	glycerophosphoinositol*	Lipid	Phospholipid Metabolism	47155	LC/MS Polar	100001621	3850	333.059	167572	16824-65-0			2.27585e+07	1.35786e+07	1.54713e+07	1.55245e+07	2.26704e+07	1.66044e+07	1.88977e+07	1.77378e+07
1959	glycerophosphorylcholine (GPC)	Lipid	Phospholipid Metabolism	15990	LC/MS Pos Early	100000269	672	258.11	71920	28319-77-9	C00670	HMDB00086	2.01108e+09	1.89656e+09	2.46657e+09	1.95367e+09	2.29688e+09	2.00572e+09	2.13107e+09	1.69483e+09
1964	glycerophosphoserine*	Lipid	Phospholipid Metabolism	57404	LC/MS Pos Early	100015666	577	260.053	3081457				8.67655e+06	8.92059e+06	8.21718e+06	1.10836e+07	8.13269e+06	6.6337e+06	6.46491e+06	6.53289e+06
1	glycine	Amino Acid	Glycine, Serine and Threonine Metabolism	58	LC/MS Pos Early	340	1375	76.0393	750	56-40-6	C00037	HMDB00123	1.72835e+08	1.6425e+08	1.59002e+08	1.53051e+08	1.54303e+08	1.39659e+08	1.45307e+08	1.42622e+08
2746	glycosyl ceramide (d16:1/24:1, d18:1/22:1)*	Lipid	Hexosylceramides (HCER)	57457	LC/MS Pos Late	100015730	3373	782.65					1.10942e+06	1.40028e+06	1.47601e+06	1.2065e+06	1.20054e+06	1.25119e+06	1.27227e+06	1.23249e+06
2744	glycosyl ceramide (d18:1/20:0, d16:1/22:0)*	Lipid	Hexosylceramides (HCER)	57595	LC/MS Pos Late	100015882	3414	756.635					2.65394e+06	2.81909e+06	3.36019e+06	2.74609e+06	3.06747e+06	2.68804e+06	2.82882e+06	2.7827e+06
2747	glycosyl ceramide (d18:1/23:1, d17:1/24:1)*	Lipid	Hexosylceramides (HCER)	57448	LC/MS Pos Late	100015751	3667	796.666					1.21475e+06	1.10981e+06	1.37603e+06	1.12332e+06	1.29822e+06	1.28011e+06	1.32116e+06	1.26064e+06
2748	glycosyl ceramide (d18:2/24:1, d18:1/24:2)*	Lipid	Hexosylceramides (HCER)	57453	LC/MS Pos Late	100015745	3380	808.666					1.30876e+06	1.44207e+06	1.84078e+06	1.42265e+06	1.63132e+06	1.96225e+06	1.66956e+06	1.57798e+06
2723	glycosyl-N-palmitoyl-sphingosine (d18:1/16:0)	Lipid	Hexosylceramides (HCER)	53013	LC/MS Pos Late	100009272	2623	700.572					3.02922e+07	3.63406e+07	4.29179e+07	3.18253e+07	3.7713e+07	3.49876e+07	3.48474e+07	3.28786e+07
2721	glycosyl-N-stearoyl-sphinganine (d18:0/18:0)*	Lipid	Hexosylceramides (HCER)	57418	LC/MS Pos Late	100015694	3134	730.619	6321364				135.524	135.986	89236.8	130.59	144.632	105254	126.346	84866
2724	glycosyl-N-stearoyl-sphingosine (d18:1/18:0)	Lipid	Hexosylceramides (HCER)	52234	LC/MS Pos Late	100001882	3053	728.604					3.04199e+06	3.31863e+06	3.69081e+06	3.15515e+06	3.27819e+06	3.18378e+06	3.26705e+06	3.37828e+06
725	glycylleucine	Peptide	Dipeptide	34398	LC/MS Neg	100001258	1891	187.109	92843	869-19-2	C02155	HMDB00759	135.524	80429.2	171.079	805596	107763	101790	85210.5	107.378
735	glycylvaline	Peptide	Dipeptide	18357	LC/MS Pos Early	100000487	2734	175.108	97417	1963-21-9		HMDB28854	1.13071e+06	1.4862e+06	933440	4.88662e+06	2.16676e+06	1.6894e+06	1.59032e+06	1.00106e+06
451	guanidinoacetate	Amino Acid	Creatine Metabolism	43802	LC/MS Pos Early	344	1937	118.061	763	352-97-6	C00581	HMDB00128	4.06989e+07	5.0792e+07	4.92123e+07	3.41719e+07	4.50672e+07	3.61385e+07	4.02162e+07	3.96156e+07
3779	guanine	Nucleotide	Purine Metabolism, Guanine containing	32352	LC/MS Pos Early	172	2032	152.057	764	73-40-5	C00242	HMDB00132	2.03007e+07	2.14426e+07	2.37753e+07	2.40334e+07	1.51916e+07	1.46547e+07	1.33149e+07	1.43774e+07
3778	guanosine	Nucleotide	Purine Metabolism, Guanine containing	1573	LC/MS Neg	1099	1662	282.084	6802	118-00-3	C00387	HMDB00133	549158	542793	677737	1.14565e+06	516238	420609	429731	388545
3796	guanosine 2'-monophosphate (2'-GMP)*	Nucleotide	Purine Metabolism, Guanine containing	52442	LC/MS Neg	100002733	1150	362.051	444571				105063	115756	180593	286233	118637	55342.6	91920.8	124992
3774	guanosine 3'-monophosphate (3'-GMP)	Nucleotide	Purine Metabolism, Guanine containing	39786	LC/MS Neg	100002704	773.9	362.051	3522	117-68-0			219370	224735	304978	274824	215774	175149	201549	232145
3772	guanosine 5'- diphosphate (GDP)	Nucleotide	Purine Metabolism, Guanine containing	2848	LC/MS Neg	346	639	442.017	8977	43139-22-6	C00035	HMDB01201	111819	103415	325395	99046.1	109841	134981	136081	138542
3773	5'- GMP	Nucleotide	Purine Metabolism, Guanine containing	2849	LC/MS Pos Early	347	800	364.065	6804	5550-12-09	C00144	HMDB01397	4.94914e+07	5.12874e+07	5.14376e+07	2.95199e+07	4.95196e+07	4.84115e+07	4.55241e+07	4.33214e+07
1224	guanosine 5'-diphospho-fucose	Carbohydrate	Nucleotide Sugar	15903	LC/MS Neg	335	755	588.075		15839-70-0			219299	193967	228963	186319	275108	254373	249169	214626
3939	gulonate*	Cofactors and Vitamins	Ascorbate and Aldarate Metabolism	46957	LC/MS Polar	100001586	2750	195.051	9794176	20246-53-1	C00257	HMDB03290	1.8507e+06	1.54597e+06	2.07127e+06	1.80255e+06	1.72935e+06	1.99072e+06	2.33609e+06	2.13626e+06
3985	heme	Cofactors and Vitamins	Hemoglobin and Porphyrin Metabolism	41754	LC/MS Pos Late	100001386	1124	616.176	26945	14875-96-8	C00032	HMDB03178	764336	601071	1.21156e+06	225498	360478	354390	710787	1.27807e+06
2834	heptadecasphingosine (d17:1)	Lipid	Sphingosines	57427	LC/MS Pos Late	100015724	1377	286.274	5283557	6918-48-5			612356	823722	1.06628e+06	680099	827471	700222	725899	701197
1319	heptanoate (7:0)	Lipid	Medium Chain Fatty Acid	1644	LC/MS Neg	925	3670	129.092	8094	111-14-8	C17714	HMDB00666	314366	500448	171.079	1.39153e+06	368063	321045	254091	186016
2833	hexadecasphingosine (d16:1)*	Lipid	Sphingosines	57428	LC/MS Pos Late	100015723	1289	272.258					325056	466586	506618	335594	381038	345802	395136	296659
1625	hexanoylcarnitine (C6)	Lipid	Fatty Acid Metabolism (Acyl Carnitine, Medium Chain)	32328	LC/MS Pos Early	100000781	3358	260.186	6426853	6920-35-0		HMDB00705	135.524	135.986	171.079	294146	144.632	126.388	126.346	107.378
66	histidine	Amino Acid	Histidine Metabolism	59	LC/MS Neg	355	755.9	154.062	6274	5934-29-2	C00135	HMDB00177	1.42385e+07	1.23152e+07	1.09686e+07	1.91121e+07	1.276e+07	1.13809e+07	1.15126e+07	1.17669e+07
23	homoserine lactone	Amino Acid	Glycine, Serine and Threonine Metabolism	15696	LC/MS Pos Early	100000262	1980	102.055	445963	2185-02-06	C02926		135.524	135.986	1.04854e+06	729329	144.632	126.388	470556	107.378
401	hypotaurine	Amino Acid	Methionine, Cysteine, SAM and Taurine Metabolism	590	LC/MS Polar	358	2763.4	108.013	107812	300-84-5	C00519	HMDB00965	8.37601e+06	7.55048e+06	7.79849e+06	6.83288e+06	1.02445e+07	8.44012e+06	8.77819e+06	7.65305e+06
3719	hypoxanthine	Nucleotide	Purine Metabolism, (Hypo)Xanthine/Inosine containing	3127	LC/MS Neg	171	1291.2	135.031	790	68-94-0	C00262	HMDB00157	8.72235e+06	8.64336e+06	9.28153e+06	1.20321e+07	1.19964e+07	1.03e+07	1.06104e+07	8.94479e+06
77	imidazole lactate	Amino Acid	Histidine Metabolism	15716	LC/MS Pos Early	100000263	2040	157.061	440129	14403-45-3	C05568	HMDB02320	95571.3	135.986	171.079	130.59	144.632	126.388	126.346	128270
75	imidazole propionate	Amino Acid	Histidine Metabolism	40730	LC/MS Pos Early	100003434	2263	141.066	70630	1074-59-5		HMDB02271	135.524	147332	208286	162568	144.632	126.388	126.346	107.378
3718	inosine	Nucleotide	Purine Metabolism, (Hypo)Xanthine/Inosine containing	1123	LC/MS Neg	361	1602.1	267.074	6021	58-63-9	C00294	HMDB00195	1.21047e+07	1.08096e+07	1.46606e+07	2.40676e+07	1.46901e+07	1.17006e+07	1.16935e+07	1.13793e+07
3717	inosine 5'-monophosphate (IMP)	Nucleotide	Purine Metabolism, (Hypo)Xanthine/Inosine containing	2133	LC/MS Pos Early	362	650	349.054	8582	4691-65-0	C00130	HMDB00175	1.56666e+07	2.07748e+07	4.35062e+07	4.66112e+06	1.35171e+07	1.18702e+07	1.34346e+07	1.17942e+07
1935	inositol 1-phosphate (I1P)	Lipid	Inositol Metabolism	43849	LC/MS Polar	370	4785	259.022	440194	573-35-3;106032-59-1	C01177	HMDB00213	665728	439938	277494	1.27999e+06	613752	295225	290523	398030
1276	isocitrate	Energy	TCA Cycle	12110	LC/MS Pos Early	1206	773	210.061	1198	20226-99-7	C00311	HMDB00193	135.524	135.986	171.079	130.59	144.632	126.388	126.346	107.378
326	isoleucine	Amino Acid	Leucine, Isoleucine and Valine Metabolism	1125	LC/MS Pos Early	376	2800	132.102	6306	73-32-5	C00407	HMDB00172	1.46657e+09	1.28936e+09	1.14082e+09	1.85785e+09	1.22025e+09	1.08752e+09	1.07271e+09	1.12141e+09
759	isoleucylglycine	Peptide	Dipeptide	40008	LC/MS Neg	100003169	1992	187.109	342532	868-28-0		HMDB28907	2.3821e+06	2.59385e+06	2.05725e+06	1.64076e+07	4.18604e+06	2.97239e+06	2.5811e+06	2.14067e+06
1288	itaconate	Energy	TCA Cycle	18373	LC/MS Polar	100000455	2969	129.019	811	97-65-4	C00490	HMDB02092	1.07165e+06	1.13571e+06	1.40948e+06	992122	1.04245e+08	9.2282e+07	1.1126e+08	1.00309e+08
237	kynurenine	Amino Acid	Tryptophan Metabolism	15140	LC/MS Pos Early	100000265	2739	209.092	161166	2922-83-0	C00328	HMDB00684	370038	480937	411537	633551	414919	384867	528691	341541
1084	lactate	Carbohydrate	Glycolysis, Gluconeogenesis, and Pyruvate Metabolism	527	LC/MS Neg	482	681.6	89.0244	612	79-33-4	C00186	HMDB00190	2.52997e+06	2.4019e+06	8.46194e+06	1.11895e+06	4.0682e+06	2.14166e+06	3.16496e+06	2.79634e+06
2756	lactosyl-N-behenoyl-sphingosine (d18:1/22:0)*	Lipid	Lactosylceramides (LCER)	57422	LC/MS Pos Late	100015623	3842	946.719					135.524	135.986	171.079	130.59	144.632	126.388	126.346	107.378
2757	lactosyl-N-nervonoyl-sphingosine (d18:1/24:1)*	Lipid	Lactosylceramides (LCER)	57370	LC/MS Pos Late	100015620	3778	972.735					135.524	135.986	171.079	130.59	144.632	126.388	126.346	107.378
2753	lactosyl-N-palmitoyl-sphingosine (d18:1/16:0)	Lipid	Lactosylceramides (LCER)	53010	LC/MS Pos Late	100009030	2527	862.625		4201-62-1			252616	359473	397859	331601	326892	283129	323337	308662
286	leucine	Amino Acid	Leucine, Isoleucine and Valine Metabolism	60	LC/MS Pos Early	397	2864	132.102	6106	61-90-5	C00123	HMDB00687	2.40633e+09	2.03875e+09	1.76476e+09	2.80866e+09	2.00816e+09	1.79553e+09	1.7649e+09	1.72476e+09
948	leucylglutamine*	Peptide	Dipeptide	48189	LC/MS Pos Early	100003183	2620	260.161	4305457			HMDB28927	639858	881550	1.78082e+07	4.34427e+06	661691	363439	788588	571642
778	leucylglycine	Peptide	Dipeptide	40045	LC/MS Pos Early	100003185	2778	189.123	79070	686-50-0		HMDB28929	893089	985461	1.15993e+07	1.71505e+07	1.37944e+06	968182	854956	822648
2774	lignoceroyl sphingomyelin (d18:1/24:0)	Lipid	Sphingomyelins	57330	LC/MS Pos Late	100006298	3437	815.7		60037-60-7			1.73246e+08	1.53165e+08	1.7575e+08	1.74947e+08	1.82501e+08	1.4463e+08	1.56473e+08	1.39074e+08
1384	linoleate (18:2n6)	Lipid	Long Chain Polyunsaturated Fatty Acid (n3 and n6)	1105	LC/MS Neg	180	5535	279.233	5280450	60-33-3	C01595	HMDB00673	2.16472e+07	9.67794e+06	8.92245e+06	1.44324e+07	1.01494e+07	8.96404e+06	2.72045e+07	5.1063e+07
1386	linolenate (18:3n3 or 3n6)	Lipid	Long Chain Polyunsaturated Fatty Acid (n3 and n6)	34035	LC/MS Neg	100001337	5450	277.217	5280934		C06426	HMDB03073	674149	415474	464318	632711	342749	358482	745258	1.15015e+06
2620	linoleoyl-arachidonoyl-glycerol (18:2/20:4) [2]*	Lipid	Diacylglycerol	54956	LC/MS Pos Late	100010923	2650	658.54				HMDB07257	172668	113305	127552	133178	147163	84648.1	119543	208648
97	lysine	Amino Acid	Lysine Metabolism	1301	LC/MS Pos Early	407	2850	147.113	5962	56-87-1	C00047	HMDB00182	9.50823e+08	8.58961e+08	7.27403e+08	1.09011e+09	7.97684e+08	7.28353e+08	6.95738e+08	6.99063e+08
1284	malate	Energy	TCA Cycle	1303	LC/MS Neg	409	615.6	133.014	525	6915-15-7	C00149	HMDB00156	1.65645e+07	1.66908e+07	2.77328e+07	1.59969e+07	2.85146e+07	2.5522e+07	2.87866e+07	2.5282e+07
1301	malonylcarnitine	Lipid	Fatty Acid Synthesis	37059	LC/MS Pos Early	100001526	2086	248.113	22833583	853728-01-5		HMDB02095	319263	172903	171.079	130.59	293239	210205	249744	195967
1188	mannitol/sorbitol	Carbohydrate	Fructose, Mannose and Galactose Metabolism	46142	LC/MS Polar	100001740	2320	181.072	5780		C00794	HMDB00247	227231	135.986	2.54241e+06	182220	372172	226858	198724	333688
4419	mannonate*	Xenobiotics	Food Component/Plant	62864	LC/MS Polar	100003695	2736	195.051	3246006	642-99-9			627414	677471	585333	735038	617827	604979	674336	591566
1189	mannose	Carbohydrate	Fructose, Mannose and Galactose Metabolism	48153	LC/MS Polar	803	2200	225.062	18950	3458-28-4	C00159	HMDB00169	135.524	219901	171.079	130.59	144.632	256198	126.346	245490
1190	mannose 6-phosphate	Carbohydrate	Fructose, Mannose and Galactose Metabolism	1469	LC/MS Polar	294	4510	259.022	439198	70442-25-0;104872-94-8	C00275	HMDB01078	2.77041e+06	2.29636e+06	1.27585e+06	1.61044e+06	3.87652e+06	3.36937e+06	3.76977e+06	2.98362e+06
1334	margarate (17:0)	Lipid	Long Chain Saturated Fatty Acid	1121	LC/MS Neg	891	5731	269.249	10465	506-12-7		HMDB02259	1.44476e+07	8.03285e+06	9.30423e+06	9.66233e+06	9.04766e+06	7.9397e+06	1.68937e+07	2.15399e+07
1636	margaroylcarnitine (C17)*	Lipid	Fatty Acid Metabolism (Acyl Carnitine, Long Chain Saturated)	57512	LC/MS Pos Late	100004054	1424	414.358		106182-29-0		HMDB06210	828134	750552	2.48307e+06	1.18184e+06	1.00436e+06	842534	799539	1.29563e+06
1396	mead acid (20:3n9)	Lipid	Long Chain Polyunsaturated Fatty Acid (n3 and n6)	35174	LC/MS Neg	100001472	5650	305.249	5312531	20590-32-3		HMDB10378	1.57036e+07	4.44572e+06	3.44543e+06	6.22871e+06	4.29898e+06	3.90178e+06	1.61128e+07	3.05145e+07
367	methionine	Amino Acid	Methionine, Cysteine, SAM and Taurine Metabolism	1302	LC/MS Pos Early	415	2526	150.058	6137	63-68-3	C00073	HMDB00696	1.48983e+09	1.35233e+09	1.20498e+09	1.82644e+09	1.29257e+09	1.19686e+09	1.20075e+09	1.15373e+09
372	methionine sulfoxide	Amino Acid	Methionine, Cysteine, SAM and Taurine Metabolism	18374	LC/MS Pos Early	100000039	1272	166.053	158980	3226-65-1	C02989	HMDB02005	7.24845e+06	7.37402e+06	5.75042e+06	1.06588e+07	5.77627e+06	6.22781e+06	6.67599e+06	5.52434e+06
4533	methyl glucopyranoside (alpha + beta)	Xenobiotics	Food Component/Plant	46144	LC/MS Pos Early	100005864	832	212.113					622471	918064	1.92402e+06	1.15138e+06	610500	684668	707250	682724
1588	methylmalonate (MMA)	Lipid	Fatty Acid Metabolism (also BCAA Metabolism)	1496	LC/MS Polar	418	3078.4	117.019	487	516-05-2	C02170	HMDB00202	1.31854e+06	897054	931538	751387	1.51279e+06	1.48724e+06	1.60105e+06	1.43653e+06
3871	methylphosphate	Nucleotide	Purine and Pyrimidine Metabolism	37070	LC/MS Pos Early	100001805	544	113	13130	7023-27-0		HMDB61711	5.30291e+06	4.3632e+06	5.59954e+06	5.21902e+06	5.11558e+06	4.34811e+06	5.31811e+06	3.82783e+06
345	methylsuccinate	Amino Acid	Leucine, Isoleucine and Valine Metabolism	15745	LC/MS Polar	2051	2800	131.035	10349	498-21-5		HMDB01844	325247	135.986	171.079	277960	9.45789e+06	6.99911e+06	7.66172e+06	7.36358e+06
1926	myo-inositol	Lipid	Inositol Metabolism	1124	LC/MS Polar	363	3506.3	225.062	892	87-89-8	C00137	HMDB00211	2.75584e+08	2.14675e+08	3.10974e+08	2.28932e+08	3.00457e+08	2.49253e+08	2.90215e+08	1.91821e+08
1331	myristate (14:0)	Lipid	Long Chain Saturated Fatty Acid	1365	LC/MS Neg	519	5440	227.202	11005	544-63-8	C06424	HMDB00806	2.62412e+07	1.93064e+07	2.28856e+07	2.1795e+07	1.94185e+07	1.70542e+07	3.03596e+07	3.57599e+07
2764	myristoyl dihydrosphingomyelin (d18:0/14:0)*	Lipid	Dihydrosphingomyelins	57365	LC/MS Pos Late	100009038	2060	677.559				HMDB12085	418939	468386	543757	488454	455100	510764	482949	509267
1633	myristoylcarnitine (C14)	Lipid	Fatty Acid Metabolism (Acyl Carnitine, Long Chain Saturated)	33952	LC/MS Pos Late	100001270	1350	372.311	6426854	18822-89-4		HMDB05066	749068	498452	4.58169e+06	3.21195e+06	699067	705687	724543	1.15843e+06
448	N(G)-hydroxyarginine	Amino Acid	Urea cycle; Arginine and Proline Metabolism	18789	LC/MS Pos Early	100000460	2810	191.114	123895	53598-01-9			135.524	135.986	171.079	130.59	144.632	126.388	126.346	107.378
128	N,N,N-trimethyl-5-aminovalerate	Amino Acid	Lysine Metabolism	57687	LC/MS Pos Early	100015962	2186	160.133					5.97019e+06	4.18385e+06	4.85867e+06	5.06761e+06	4.7502e+06	4.19572e+06	4.12935e+06	4.46183e+06
443	N,N,N-trimethyl-alanylproline betaine (TMAP)	Amino Acid	Urea cycle; Arginine and Proline Metabolism	62947	LC/MS Pos Early	100020217	2470	229.155					3.76613e+06	2.00502e+06	1.67066e+06	2.42383e+06	2.72888e+06	2.26962e+06	2.01179e+06	2.30994e+06
3749	1-methyladenosine	Nucleotide	Purine Metabolism, Adenine containing	15650	LC/MS Pos Early	1242	2120	282.12	27476	15763-06-1	C02494	HMDB03331	1.00009e+06	1.07576e+06	1.03059e+06	876576	978652	1.01261e+06	1.0989e+06	1.01988e+06
108	N6,N6,N6-trimethyllysine	Amino Acid	Lysine Metabolism	1498	LC/MS Pos Early	189	2825	189.16	440120	23284-33-5	C03793	HMDB01325	5.02711e+07	3.4985e+07	2.62586e+07	3.80661e+07	3.05268e+07	2.99383e+07	2.66072e+07	3.08801e+07
99	N6-acetyllysine	Amino Acid	Lysine Metabolism	36752	LC/MS Polar	100001734	2612.6	187.109	92832	692-04-6	C02727	HMDB00206	622302	467932	208214	765369	327877	357873	307574	375365
106	N6-methyllysine	Amino Acid	Lysine Metabolism	62860	LC/MS Pos Early	100003415	2831	161.129	164795	1188-07-4	C02728	HMDB02038	8.22377e+06	7.42472e+06	4.8153e+06	6.9247e+06	6.16899e+06	5.87531e+06	5.2398e+06	5.2354e+06
30	N-acetylalanine	Amino Acid	Alanine and Aspartate Metabolism	1585	LC/MS Neg	1110	861.2	130.051	88064	97-69-8	C02847	HMDB00766	2.03631e+06	1.88379e+06	1.70318e+06	2.89438e+06	2.09443e+06	1.77549e+06	1.83958e+06	1.70112e+06
40	N-acetylasparagine	Amino Acid	Alanine and Aspartate Metabolism	33942	LC/MS Pos Early	100001257	785	175.071	99715	4033-40-3		HMDB06028	312371	286881	171.079	333663	405416	267182	211664	207236
36	N-acetylaspartate (NAA)	Amino Acid	Alanine and Aspartate Metabolism	22185	LC/MS Polar	100000787	3143	174.041	65065	997-55-7;997-55-7	C01042	HMDB00812	1.69552e+07	1.4179e+07	1.24536e+07	1.68614e+07	1.66013e+07	1.32747e+07	1.23539e+07	1.28719e+07
388	N-acetylcysteine	Amino Acid	Methionine, Cysteine, SAM and Taurine Metabolism	1586	LC/MS Pos Early	1107	1416	164.038	12035	616-91-1	C06809	HMDB01890	1.64465e+06	1.93718e+06	1.47401e+06	2.15533e+06	1.34378e+06	1.33869e+06	1.41592e+06	1.62388e+06
1246	N-acetyl-glucosamine 1-phosphate	Carbohydrate	Aminosugar Metabolism	15741	LC/MS Polar	1212	4052	300.049	440364	31281-59-1	C04256	HMDB01367	614372	640733	1.08642e+06	714892	1.00003e+06	640328	720734	699199
1245	N-acetylglucosamine 6-phosphate	Carbohydrate	Aminosugar Metabolism	15107	LC/MS Polar	1213	4114	300.049	439219	102029-88-9	C00357	HMDB02817	876905	1.15661e+06	1.64175e+06	1.17235e+06	1.33103e+06	1.06854e+06	1.14539e+06	1.05662e+06
1266	N-acetylglucosamine/N-acetylgalactosamine	Carbohydrate	Aminosugar Metabolism	46539	LC/MS Pos Early	100006435	715	222.097	24139			HMDB00215	1.08915e+07	1.46859e+07	5.21393e+07	1.53659e+07	1.13953e+07	1.11419e+07	1.13416e+07	1.33287e+07
1263	N-acetylglucosaminylasparagine	Carbohydrate	Aminosugar Metabolism	48149	LC/MS Pos Early	1215	1212	336.14	123826	2776-93-4	C04540	HMDB00489	6.2524e+06	5.77171e+06	5.56203e+06	5.19087e+06	6.41523e+06	5.84088e+06	5.47071e+06	6.23756e+06
45	N-acetylglutamate	Amino Acid	Glutamate Metabolism	15720	LC/MS Pos Early	100000282	1050	190.071	70914	5817-08-03	C00624	HMDB01138	3.17924e+06	3.18041e+06	4.0205e+06	3.37946e+06	3.571e+06	3.39044e+06	3.6943e+06	3.02042e+06
46	N-acetylglutamine	Amino Acid	Glutamate Metabolism	33943	LC/MS Pos Early	100001253	845	189.087	182230	2490-97-3	C02716	HMDB06029	1.836e+06	1.44134e+06	1.91595e+06	1.74821e+06	1.53613e+06	1.40773e+06	1.40029e+06	1.4115e+06
69	N-acetylhistidine	Amino Acid	Histidine Metabolism	33946	LC/MS Pos Early	100001293	2065	198.087	75619	39145-52-3	C02997	HMDB32055	320762	302955	224549	239515	318273	126.388	268808	273309
368	N-acetylmethionine	Amino Acid	Methionine, Cysteine, SAM and Taurine Metabolism	1589	LC/MS Neg	1083	1787	190.054	448580	65-82-7	C02712	HMDB11745	1.07719e+07	9.61872e+06	7.80995e+06	1.12335e+07	1.05005e+07	9.38324e+06	1.01257e+07	9.14709e+06
373	N-acetylmethionine sulfoxide	Amino Acid	Methionine, Cysteine, SAM and Taurine Metabolism	45428	LC/MS Pos Early	100005463	880	208.064	193368	108646-71-5			3.31162e+06	3.04112e+06	2.0092e+06	2.80217e+06	3.16629e+06	3.09503e+06	3.03685e+06	2.63695e+06
1252	N-acetylneuraminate	Carbohydrate	Aminosugar Metabolism	32377	LC/MS Pos Early	1162	660	310.113	439197	131-48-6	C00270	HMDB00230	1.05696e+08	1.07508e+08	1.21216e+08	9.95523e+07	1.09764e+08	1.09208e+08	1.12958e+08	9.00358e+07
130	N-acetylphenylalanine	Amino Acid	Phenylalanine Metabolism	33950	LC/MS Neg	100001256	2597	206.082	74839	2018-61-3	C03519	HMDB00512	135.524	135.986	171.079	130.59	144.632	126.388	126.346	107.378
461	N-acetylputrescine	Amino Acid	Polyamine Metabolism	37496	LC/MS Pos Early	192	2230	131.118	122356	18233-70-0	C02714	HMDB02064	135.524	135.986	171.079	130.59	144.632	126.388	126.346	107.378
10	N-acetylserine	Amino Acid	Glycine, Serine and Threonine Metabolism	37076	LC/MS Pos Early	100001851	800	148.06	65249	97-14-3		HMDB02931	2.51322e+07	1.97851e+07	2.04299e+07	1.95499e+07	2.08466e+07	1.82515e+07	1.86067e+07	1.79591e+07
404	N-acetyltaurine	Amino Acid	Methionine, Cysteine, SAM and Taurine Metabolism	48187	LC/MS Neg	100005466	800	166.018	159864				87655.4	84481.6	95657.4	86432.4	106490	107280	85253.5	99868.8
17	N-acetylthreonine	Amino Acid	Glycine, Serine and Threonine Metabolism	33939	LC/MS Neg	100001274	821.6	160.061	152204	17093-74-2		HMDB62557	935076	821757	991442	939749	961199	813370	860677	754385
352	N-acetylvaline	Amino Acid	Leucine, Isoleucine and Valine Metabolism	1591	LC/MS Neg	1084	1704	158.082	66789	96-81-1		HMDB11757	49758.9	51948.2	171.079	61477.9	61963.3	53901.8	126.346	52644.1
2700	N-behenoyl-sphingadienine (d18:2/22:0)*	Lipid	Ceramides	57372	LC/MS Pos Late	100015624	3911	620.598					3.42505e+06	2.22075e+06	3.24675e+06	1.23086e+06	245405	2.44097e+06	2.32517e+06	2.39768e+06
369	N-formylmethionine	Amino Acid	Methionine, Cysteine, SAM and Taurine Metabolism	2829	LC/MS Neg	194	1543.8	176.039	439750	4289-98-9	C03145	HMDB01015	26062.6	30546.6	171.079	41944.2	46241.8	42372.7	42227.5	38476.7
1267	N-glycolylneuraminate	Carbohydrate	Aminosugar Metabolism	37123	LC/MS Pos Early	100001491	636	326.108	123802	1113-83-3	C03410	HMDB00833	1.27184e+07	1.38296e+07	1.3867e+07	1.26839e+07	1.77223e+07	1.59183e+07	1.67512e+07	1.45374e+07
3891	nicotinamide	Cofactors and Vitamins	Nicotinate and Nicotinamide Metabolism	594	LC/MS Pos Early	432	1942	123.055	936	98-92-0	C00153	HMDB01406	1.31029e+08	1.19116e+08	9.36929e+07	1.24437e+08	1.27374e+08	1.01538e+08	9.21546e+07	1.04913e+08
3895	NAD+	Cofactors and Vitamins	Nicotinate and Nicotinamide Metabolism	5278	LC/MS Neg	1310	1434	662.102	5893	53-84-9	C00003	HMDB00902	1.85555e+06	1.69881e+06	2.7687e+06	2.43416e+06	2.4063e+06	2.09292e+06	2.57563e+06	1.94136e+06
3896	NADH	Cofactors and Vitamins	Nicotinate and Nicotinamide Metabolism	31475	LC/MS Neg	428	1540	664.117	439153	58-68-4;606-68-8	C00004	HMDB01487	200505	179090	171.079	375086	348342	322200	345896	188974
3894	nicotinamide riboside	Cofactors and Vitamins	Nicotinate and Nicotinamide Metabolism	33013	LC/MS Pos Early	100001310	2040	255.098	439924	1341-23-7	C03150	HMDB00855	717057	845049	735082	639055	659897	792643	713657	767116
1382	nisinate (24:6n3)	Lipid	Long Chain Polyunsaturated Fatty Acid (n3 and n6)	57810	LC/MS Neg	100015785	5657	355.264	11792612	68378-49-4		HMDB02007	1.61194e+06	586096	382843	680586	624394	536030	2.33355e+06	3.86179e+06
57	N-methyl-GABA	Amino Acid	Glutamate Metabolism	39577	LC/MS Pos Early	100003152	2109	118.086	70703	1119-48-8	C15987		8.42978e+06	6.15629e+06	8.8231e+06	7.58762e+06	6.62542e+06	7.22935e+06	9.84539e+06	7.0412e+06
445	N-monomethylarginine	Amino Acid	Urea cycle; Arginine and Proline Metabolism	43586	LC/MS Pos Early	100004488	2845	189.135	132862	53308-83-1	C03884	HMDB29416	3.6514e+07	3.39638e+07	2.83719e+07	3.49906e+07	3.34251e+07	2.82983e+07	2.97909e+07	2.83433e+07
1899	N-oleoyltaurine	Lipid	Endocannabinoid	39732	LC/MS Neg	100003119	5610	388.253	6437033	52514-04-2			88402.1	135.986	171.079	41305.7	144.632	40341.7	110966	194886
1336	nonadecanoate (19:0)	Lipid	Long Chain Saturated Fatty Acid	1356	LC/MS Neg	892	6068	297.28	12591	646-30-0	C16535	HMDB00772	1.78878e+06	1.17251e+06	1.30521e+06	1.25003e+06	1.37492e+06	1.16444e+06	2.15039e+06	2.40211e+06
2710	N-palmitoyl-heptadecasphingosine (d17:1/16:0)*	Lipid	Ceramides	57430	LC/MS Pos Late	100015731	2645	524.504					7.02921e+06	4.32196e+06	3.94596e+06	2.75092e+06	4.62291e+06	4.58087e+06	4.46809e+06	4.78241e+06
2698	N-palmitoyl-sphingadienine (d18:2/16:0)*	Lipid	Ceramides	57416	LC/MS Pos Late	100015609	2490	536.504					6.26484e+06	4.86208e+06	5.03162e+06	2.2587e+06	4.36338e+06	3.96112e+06	4.03669e+06	3.79548e+06
2680	N-palmitoyl-sphinganine (d18:0/16:0)	Lipid	Dihydroceramides	52604	LC/MS Pos Late	100009028	3090	540.535	5283572	5966-29-0		HMDB11760	4.54995e+06	2.98468e+06	3.07517e+06	1.33248e+06	3.04566e+06	3.11687e+06	3.06718e+06	3.54595e+06
2688	N-palmitoyl-sphingosine (d18:1/16:0)	Lipid	Ceramides	44877	LC/MS Pos Late	1518	2893	538.519	5283564	24696-26-2		HMDB04949	1.49319e+08	1.07401e+08	9.45969e+07	6.54767e+07	1.04176e+08	1.06685e+08	1.0406e+08	1.12111e+08
1901	N-palmitoyltaurine	Lipid	Endocannabinoid	39835	LC/MS Neg	100003239	5560	362.237		83982-06-3			135.524	135.986	171.079	130.59	144.632	126.388	97468.6	126311
2681	N-stearoyl-sphinganine (d18:0/18:0)*	Lipid	Dihydroceramides	1759	LC/MS Pos Late	922	3526	568.566	5283573	2304-80-5			135.524	135.986	171.079	130.59	144.632	126.388	126.346	107.378
2692	N-stearoyl-sphingosine (d18:1/18:0)*	Lipid	Ceramides	54979	LC/MS Pos Late	1547	3392	566.551	5283565	104404-17-3		HMDB04950	8.73247e+06	6.27355e+06	6.26439e+06	3.62187e+06	5.64386e+06	6.04218e+06	5.85615e+06	5.72258e+06
1900	N-stearoyltaurine	Lipid	Endocannabinoid	39730	LC/MS Neg	100003240	5782	390.268	168274	63155-80-6			135006	82745	56978	77579.7	68460.2	69882.3	194533	275943
1351	oleate/vaccenate (18:1)	Lipid	Long Chain Monounsaturated Fatty Acid	52285	LC/MS Neg	100008930	5655	281.249					2.68553e+08	1.05707e+08	9.21435e+07	1.52612e+08	1.09561e+08	8.73375e+07	3.12254e+08	5.19699e+08
1886	oleoyl ethanolamide	Lipid	Endocannabinoid	38102	LC/MS Pos Late	1137	1661	326.305	5283454	11-58-0;111-58-0		HMDB02088	719542	741559	722282	656439	749179	785272	839391	826274
2618	oleoyl-arachidonoyl-glycerol (18:1/20:4) [2]*	Lipid	Diacylglycerol	54961	LC/MS Pos Late	100010937	2990	660.556				HMDB07228	6.0941e+06	3.64015e+06	3.6122e+06	4.77637e+06	4.67767e+06	4.48543e+06	4.32942e+06	4.49041e+06
1654	oleoylcarnitine (C18)	Lipid	Fatty Acid Metabolism (Acyl Carnitine, Monounsaturated)	35160	LC/MS Pos Late	100001501	1423	426.358	6441392	38677-66-6		HMDB05065	2.69244e+06	2.35106e+06	2.36403e+07	1.16802e+07	2.76718e+06	2.3406e+06	2.49317e+06	4.41901e+06
1702	oleoylcholine	Lipid	Fatty Acid Metabolism (Acyl Choline)	53260	LC/MS Pos Late	100009331	1449	368.352					247296	290239	377555	233359	208852	206145	238352	213720
2605	oleoyl-linoleoyl-glycerol (18:1/18:2) [2]	Lipid	Diacylglycerol	46799	LC/MS Pos Late	100002990	3223	636.556		104346-53-4		HMDB07219	2.01416e+06	2.00088e+06	2.14561e+06	1.41672e+06	2.02668e+06	1.8289e+06	1.88645e+06	1.8365e+06
2602	oleoyl-oleoyl-glycerol (18:1/18:1) [2]*	Lipid	Diacylglycerol	54946	LC/MS Pos Late	100010919	3695	638.572				HMDB07218	9.11267e+06	7.81191e+06	9.91638e+06	6.83407e+06	7.48476e+06	6.27251e+06	8.25577e+06	1.00592e+07
196	O-methyltyrosine	Amino Acid	Tyrosine Metabolism	37451	LC/MS Pos Early	100002078	2790	196.097	76957	1080-06-4		HMDB14903	1.89433e+06	1.56788e+06	3.05641e+06	1.99753e+06	1.44545e+06	1.25677e+06	1.11474e+06	1.3051e+06
500	ophthalmate	Amino Acid	Glutathione Metabolism	34592	LC/MS Pos Early	100001311	2085	290.135	7018721	495-27-2		HMDB05765	1.12897e+06	1.102e+06	1.38833e+06	763719	1.21329e+06	1.48326e+06	1.4043e+06	1.20579e+06
414	ornithine	Amino Acid	Urea cycle; Arginine and Proline Metabolism	1493	LC/MS Pos Early	444	2800	133.097	6262	3184-13-2	C00077	HMDB03374	1.04963e+07	1.12216e+07	1.08471e+07	9.73393e+06	1.18142e+07	1.06995e+07	1.1616e+07	1.03769e+07
3800	orotate	Nucleotide	Pyrimidine Metabolism, Orotate containing	1505	LC/MS Polar	445	1638.1	155.01	967	50887-69-9	C00295	HMDB00226	135.524	135.986	84612.5	130.59	54514.8	126.388	126.346	107.378
3802	orotidine	Nucleotide	Pyrimidine Metabolism, Orotate containing	35172	LC/MS Polar	100001416	2250	287.052	92751	314-50-1		HMDB00788	9.48541e+06	1.06966e+07	1.40245e+07	9.6366e+06	1.1026e+07	9.03049e+06	1.08118e+07	8.96971e+06
195	o-Tyrosine	Amino Acid	Tyrosine Metabolism	43392	LC/MS Pos Early	100004290	2772	182.081	91482	2370-61-8		HMDB06050	1.27055e+06	1.25487e+06	779200	1.21612e+06	223139	126.388	406599	964853
1333	palmitate (16:0)	Lipid	Long Chain Saturated Fatty Acid	1336	LC/MS Neg	424	5618	255.233	985	57-10-3	C00249	HMDB00220	6.40971e+08	4.09306e+08	4.86157e+08	4.4871e+08	4.6563e+08	4.04719e+08	7.11734e+08	7.47579e+08
1347	palmitoleate (16:1n7)	Lipid	Long Chain Monounsaturated Fatty Acid	33447	LC/MS Neg	452	5475	253.217	445638	373-49-9	C08362	HMDB03229	1.84857e+07	1.18268e+07	1.28984e+07	1.75958e+07	1.16034e+07	9.39084e+06	1.9519e+07	3.27553e+07
1653	palmitoleoylcarnitine (C16:1)*	Lipid	Fatty Acid Metabolism (Acyl Carnitine, Monounsaturated)	53223	LC/MS Pos Late	100009406	1357	398.327	71464547				257510	185604	1.42357e+06	1.40074e+06	258086	276483	269728	364767
2589	palmitoleoyl-oleoyl-glycerol (16:1/18:1) [2]*	Lipid	Diacylglycerol	52631	LC/MS Pos Late	100009054	3154	610.54					665693	1.03202e+06	1.29796e+06	706058	932982	126.388	1.18236e+06	1.13774e+06
1703	palmitoloelycholine	Lipid	Fatty Acid Metabolism (Acyl Choline)	53257	LC/MS Pos Late	100009334	1385	340.321					201605	245836	447934	157597	227919	181866	201065	230067
2765	palmitoyl dihydrosphingomyelin (d18:0/16:0)*	Lipid	Dihydrosphingomyelins	52434	LC/MS Pos Late	100008954	2290	705.591	9939965				4.81414e+07	4.86265e+07	4.98512e+07	4.58223e+07	5.26173e+07	5.33565e+07	5.66244e+07	5.09652e+07
1889	palmitoyl ethanolamide	Lipid	Endocannabinoid	38165	LC/MS Pos Late	1489	1643	300.29	4671	544-31-0	C16512	HMDB02100	993759	978258	1.40178e+06	1.03406e+06	952977	1.18047e+06	754351	1.21646e+06
2769	palmitoyl sphingomyelin (d18:1/16:0)	Lipid	Sphingomyelins	37506	LC/MS Pos Late	100002107	2168	703.575	9939941	6254-89-3			7.33189e+08	7.27636e+08	7.63106e+08	7.3438e+08	7.75582e+08	7.08503e+08	7.11346e+08	6.54863e+08
2592	palmitoyl-arachidonoyl-glycerol (16:0/20:4) [1]*	Lipid	Diacylglycerol	54957	LC/MS Pos Late	100010924	2916	634.54				HMDB07112	536122	366659	186217	176570	372927	295633	246787	334860
2593	palmitoyl-arachidonoyl-glycerol (16:0/20:4) [2]*	Lipid	Diacylglycerol	54958	LC/MS Pos Late	100010925	3015	634.54				HMDB07112	3.44122e+06	2.17891e+06	2.06938e+06	2.05712e+06	2.78039e+06	2.81773e+06	2.55387e+06	2.63831e+06
1635	palmitoylcarnitine (C16)	Lipid	Fatty Acid Metabolism (Acyl Carnitine, Long Chain Saturated)	44681	LC/MS Pos Late	100000776	1425	400.342	461	6865-14-1	C02990	HMDB00222	1.57503e+07	1.39926e+07	8.91093e+07	4.06431e+07	1.79777e+07	1.59691e+07	1.61727e+07	3.20066e+07
1701	palmitoylcholine	Lipid	Fatty Acid Metabolism (Acyl Choline)	52944	LC/MS Pos Late	100009233	1482	342.337	151731				432899	524129	965721	397737	573254	517440	508101	521613
2591	palmitoyl-dihomo-linolenoyl-glycerol (16:0/20:3n3 or 6) [2]*	Lipid	Diacylglycerol	54941	LC/MS Pos Late	100010915	3265	636.556					333775	238295	495951	220520	754987	357711	642480	393530
2586	palmitoyl-linoleoyl-glycerol (16:0/18:2) [2]*	Lipid	Diacylglycerol	52634	LC/MS Pos Late	100009055	3197	610.54				HMDB07103	2.76717e+06	1.76479e+06	2.47476e+06	1.31575e+06	1.92417e+06	1.1541e+06	2.13778e+06	2.1733e+06
2576	palmitoyl-myristoyl-glycerol (16:0/14:0) [2]	Lipid	Diacylglycerol	57364	LC/MS Pos Late	100015610	3180	558.509				HMDB07095	193880	137799	349690	115473	142904	209312	230792	310215
2583	palmitoyl-oleoyl-glycerol (16:0/18:1) [1]*	Lipid	Diacylglycerol	54943	LC/MS Pos Late	100010916	3562	612.556			C13861	HMDB07102	623430	598266	663590	333488	144.632	126.388	591911	764073
2584	palmitoyl-oleoyl-glycerol (16:0/18:1) [2]*	Lipid	Diacylglycerol	54942	LC/MS Pos Late	100010917	3695	612.556			C13861	HMDB07102	1.02187e+07	9.23856e+06	1.04052e+07	7.36871e+06	9.02841e+06	9.23027e+06	9.76857e+06	1.09194e+07
2580	palmitoyl-palmitoyl-glycerol (16:0/16:0) [2]*	Lipid	Diacylglycerol	54990	LC/MS Pos Late	100010948	3734	586.54				HMDB07098	1.65477e+06	1.66322e+06	2.01977e+06	1.61821e+06	1.89063e+06	1.76767e+06	1.79475e+06	2.1921e+06
2800	palmitoyl-sphingosine-phosphoethanolamine (d18:1/16:0)	Lipid	Ceramide PEs	62984	LC/MS Pos Late	100021162	2207	661.528					1.20726e+06	1.24147e+06	1.22183e+06	1.16368e+06	1.29653e+06	1.12512e+06	1.27946e+06	1.06739e+06
3922	pantetheine	Cofactors and Vitamins	Pantothenate and CoA Metabolism	57555	LC/MS Neg	100001495	2765	277.123	439322	496-65-1	C00831		66118	52730.1	74294.7	66440.3	75710.6	65343.7	71893.6	61405.1
3920	pantothenate (Vitamin B5)	Cofactors and Vitamins	Pantothenate and CoA Metabolism	1508	LC/MS Pos Early	1024	1667	220.118	6613	137-08-6	C00864	HMDB00210	7.45492e+06	8.00423e+06	7.47866e+06	6.19194e+06	8.21421e+06	6.87009e+06	8.43983e+06	8.99421e+06
4804	penicillin G	Xenobiotics	Drug - Antibiotic	37468	LC/MS Pos Early	100002155	2870	335.106	5904	69-57-8	C05551	HMDB15186	1.09021e+06	1.91088e+06	1.59626e+06	1.08316e+06	1.38309e+06	1.58845e+06	1.5066e+06	1.95878e+06
1332	pentadecanoate (15:0)	Lipid	Long Chain Saturated Fatty Acid	1361	LC/MS Neg	980	5521	241.217	13849	1002-84-2;10002-84-2	C16537	HMDB00826	1.80105e+07	9.25976e+06	1.30069e+07	1.21923e+07	1.22125e+07	1.01969e+07	2.07559e+07	2.68525e+07
1634	pentadecanoylcarnitine (C15)*	Lipid	Fatty Acid Metabolism (Acyl Carnitine, Long Chain Saturated)	57522	LC/MS Pos Late	100015842	1362	386.327					350414	279528	3.52962e+06	1.17121e+06	344210	279667	339388	726876
5269	phenol red	Xenobiotics	Chemical	36817	LC/MS Neg	100001724	3665.9	353.049	4766	143-74-8	C12600		118868	145937	99075.6	140870	171697	168280	173418	190356
169	phenol sulfate	Amino Acid	Tyrosine Metabolism	32553	LC/MS Neg	100001510	2156	172.991	74426	937-34-8	C02180	HMDB60015	72106.8	59464.2	66088	77951.9	67926.5	54020.6	40283	47052.9
1035	phenylacetylglycine	Peptide	Acetylated Peptides	33945	LC/MS Neg	100001275	2375	192.067	68144	500-98-1	C05598	HMDB00821	135.524	135.986	171.079	130.59	144.632	33930	126.346	33118.5
129	phenylalanine	Amino Acid	Phenylalanine Metabolism	64	LC/MS Pos Early	460	2878	166.086	6140	63-91-2	C00079	HMDB00159	1.93546e+09	1.71433e+09	1.59557e+09	2.29306e+09	1.68347e+09	1.55017e+09	1.56077e+09	1.48353e+09
827	phenylalanylalanine	Peptide	Dipeptide	41374	LC/MS Pos Early	100003589	2909	237.123	5488196	3918-87-4			1.63841e+06	2.22842e+06	4.64694e+06	7.8794e+06	2.71567e+06	2.60177e+06	2.07678e+06	1.85666e+06
832	phenylalanylglycine	Peptide	Dipeptide	41370	LC/MS Pos Early	100003588	2898	223.108	98207	721-90-4		HMDB28995	2.60398e+07	3.2225e+07	3.03449e+07	8.05516e+07	3.61582e+07	3.11962e+07	2.80404e+07	2.24008e+07
1299	phosphate	Energy	Oxidative Phosphorylation	42109	LC/MS Pos Early	461	576	98.9842	1061	7664-38-2	C00009	HMDB01429	6.8819e+07	6.98337e+07	6.22747e+07	5.43156e+07	6.15388e+07	5.85659e+07	6.10824e+07	5.26022e+07
1082	phosphoenolpyruvate (PEP)	Carbohydrate	Glycolysis, Gluconeogenesis, and Pyruvate Metabolism	597	LC/MS Neg	463	587.3	166.975	1005	10526-80-4	C00074	HMDB00263	2.91603e+06	2.81691e+06	1.52199e+06	703351	3.30615e+06	3.06447e+06	2.93786e+06	2.87527e+06
1961	phosphoethanolamine (PE)	Lipid	Phospholipid Metabolism	1600	LC/MS Neg	1026	638	140.012	1015	1071-23-4	C00346	HMDB00224	2.53685e+07	2.46848e+07	2.95507e+07	2.43484e+07	3.00825e+07	2.62981e+07	2.88647e+07	2.58723e+07
3923	phosphopantetheine	Cofactors and Vitamins	Pantothenate and CoA Metabolism	15504	LC/MS Neg	100000328	1597	357.089	987	NA	C01134	HMDB01416	150819	152853	125940	89902.2	189305	178079	192059	162862
2677	phytosphingosine	Lipid	Sphingolipid Synthesis	1510	LC/MS Pos Late	469	1367	318.3	122121	554-62-1	C12144	HMDB04610	383333	537677	501884	346572	434176	398130	463977	571237
422	proline	Amino Acid	Urea cycle; Arginine and Proline Metabolism	1898	LC/MS Pos Early	480	1603	116.071	145742	147-85-3	C00148	HMDB00162	1.92647e+09	1.59447e+09	1.48797e+09	1.93263e+09	1.80947e+09	1.51883e+09	1.36548e+09	1.55196e+09
852	prolylglycine	Peptide	Dipeptide	40703	LC/MS Pos Early	100003674	2136	173.092	6426709	2578-57-6		HMDB11178	3.1937e+07	2.82815e+07	1.82533e+07	3.48102e+07	2.04684e+07	1.99199e+07	2.23547e+07	2.202e+07
1585	propionylcarnitine (C3)	Lipid	Fatty Acid Metabolism (also BCAA Metabolism)	32452	LC/MS Pos Early	100001162	2590	218.139	107738	17298-37-2	C03017	HMDB00824	6.65785e+06	4.45277e+06	3.27601e+06	8.63036e+06	9.65244e+06	9.33095e+06	8.99894e+06	7.7744e+06
1823	prostaglandin D2	Lipid	Eicosanoid	7737	LC/MS Neg	486	4650	351.218	448457	41598-07-6	C00696	HMDB01403	204934	164463	73299	70167.4	215608	177268	197188	166625
1817	prostaglandin E2	Lipid	Eicosanoid	7746	LC/MS Neg	487	4573	351.218	5280360	363-24-6	C00584	HMDB01220	135.524	135.986	171.079	130.59	144.632	126.388	126.346	107.378
3814	pseudouridine	Nucleotide	Pyrimidine Metabolism, Uracil containing	33442	LC/MS Neg	821	1100	243.062	15047	1445-07-4	C02067	HMDB00767	89242.4	101570	105068	69833.1	94324.8	85941.1	91938.5	85676.7
3974	pterin	Cofactors and Vitamins	Pterin Metabolism	43023	LC/MS Pos Early	100004216	1805	164.057	73000	22363-60-4	C00715	HMDB00802	4.44312e+06	4.03912e+06	5.61425e+06	4.10384e+06	5.42828e+06	3.98356e+06	4.795e+06	4.72948e+06
460	putrescine	Amino Acid	Polyamine Metabolism	1408	LC/MS Pos Early	49	3027	89.1073	1045	110-60-1	C00134	HMDB01414	1.64462e+06	1.31154e+06	1.84441e+06	1.42996e+06	1.51753e+06	1.0095e+06	1.11584e+06	915959
4025	pyridoxal	Cofactors and Vitamins	Vitamin B6 Metabolism	1651	LC/MS Pos Early	491	2343	168.065	1050	65-22-5	C00250	HMDB01545	4.36772e+07	3.80183e+07	3.61653e+07	4.02528e+07	3.95435e+07	3.47561e+07	4.03747e+07	3.61195e+07
4024	pyridoxal phosphate	Cofactors and Vitamins	Vitamin B6 Metabolism	5331	LC/MS Neg	492	943	246.017	1051	41468-25-1	C00018	HMDB01491	52522.2	47211.8	131642	130.59	61995.1	57578.4	70780.5	57058.4
4022	pyridoxamine	Cofactors and Vitamins	Vitamin B6 Metabolism	2150	LC/MS Pos Early	568	2975	169.097	1052	58052-48-5	C00534	HMDB01431	6.10113e+06	6.80906e+06	6.1449e+06	6.13195e+06	8.49571e+06	6.16281e+06	7.18648e+06	5.37784e+06
4023	pyridoxamine phosphate	Cofactors and Vitamins	Vitamin B6 Metabolism	3138	LC/MS Pos Early	493	1932	249.064	1053	529-96-4	C00647	HMDB01555	333363	342135	171.079	392307	427625	261554	297926	246725
4020	pyridoxine (Vitamin B6)	Cofactors and Vitamins	Vitamin B6 Metabolism	608	LC/MS Neg	936	1657	168.067	1054	58-56-0	C00314	HMDB02075	74448.6	87709.9	91190.5	221705	72994.4	53875.3	69282	86120.2
4021	pyridoxine phosphate	Cofactors and Vitamins	Vitamin B6 Metabolism	57553	LC/MS Pos Early	494	1082	250.048	1055	447-05-2	C00627	HMDB01319	135.524	207337	404750	130.59	144.632	126.388	168717	107.378
52	pyroglutamine*	Amino Acid	Glutamate Metabolism	46225	LC/MS Pos Early	100001540	1900	129.066	134508	2353-44-8			1.60258e+07	1.29397e+07	2.22583e+07	1.27768e+07	1.46428e+07	1.22704e+07	1.3709e+07	1.24304e+07
1083	pyruvate	Carbohydrate	Glycolysis, Gluconeogenesis, and Pyruvate Metabolism	22250	LC/MS Polar	823	2650	175.025	1060	127-17-3	C00022	HMDB00243	314461	332679	293485	509238	443130	350285	496429	391176
3887	quinolinate	Cofactors and Vitamins	Nicotinate and Nicotinamide Metabolism	1899	LC/MS Pos Early	182	845	168.029	1066	89-00-9	C03722	HMDB00232	135.524	135.986	171.079	130.59	144.632	126.388	126.346	107.378
4006	retinol (Vitamin A)	Cofactors and Vitamins	Vitamin A Metabolism	1806	LC/MS Pos Late	498	1636	269.226	445354	68-26-8	C00473	HMDB00305	96541.7	89787.8	171.079	130.59	143248	131214	118555	146646
1107	ribonate	Carbohydrate	Pentose Metabolism	27731	LC/MS Polar	100001007	2425	165.041	5460677	5336-08-03	C01685	HMDB00867	2.75907e+06	2.27681e+06	2.79771e+06	1.38179e+06	2.76394e+06	1.44735e+06	2.22422e+06	1.86905e+06
1099	ribose 1-phosphate	Carbohydrate	Pentose Phosphate Pathway	1763	LC/MS Polar	219	4025	229.012	439236	50-99-7;58459-37-3	C00620	HMDB01489	5.35385e+06	3.8875e+06	4.69688e+06	5.3674e+06	5.85531e+06	3.79373e+06	4.06116e+06	3.91209e+06
1131	ribulonate/xylulonate/lyxonate*	Carbohydrate	Pentose Metabolism	61858	LC/MS Polar	100019968	2350	165.041					257087	332418	584765	130.59	401294	286150	334071	243727
503	S-(1,2-dicarboxyethyl)glutathione	Amino Acid	Glutathione Metabolism	63009	LC/MS Neg	100020967	543	422.087	9802383	1115-52-2			135.524	135.986	171.079	130.59	144.632	126.388	36059.3	107.378
60	S-1-pyrroline-5-carboxylate	Amino Acid	Glutamate Metabolism	42370	LC/MS Pos Early	35	1528	114.055	1196	2906-39-0	C04322	HMDB01301	2.79593e+06	3.17346e+06	1.40581e+06	3.1772e+06	3.25166e+06	2.78825e+06	1.94029e+06	1.73716e+06
378	S-adenosylhomocysteine (SAH)	Amino Acid	Methionine, Cysteine, SAM and Taurine Metabolism	42382	LC/MS Neg	197	1832.4	383.114	439155	979-92-0	C00021	HMDB00939	160766	166052	165843	104955	182542	162286	201943	163698
377	S-adenosylmethionine (SAM)	Amino Acid	Methionine, Cysteine, SAM and Taurine Metabolism	15915	LC/MS Pos Early	1263	3002	399.144	34756	24346-00-7;86867-01-8;86867-0108	C00019	HMDB01185	819559	493435	775945	855853	874524	686828	739996	559762
1101	sedoheptulose-7-phosphate	Carbohydrate	Pentose Phosphate Pathway	35649	LC/MS Neg	100001628	599.6	289.033	616	2646-35-7	C05382	HMDB01068	413319	381148	257174	413754	678882	580311	680624	431723
9	serine	Amino Acid	Glycine, Serine and Threonine Metabolism	1648	LC/MS Pos Early	503	1239	106.05	5951	56-45-1	C00065	HMDB00187	4.9249e+08	4.31115e+08	3.98901e+08	4.512e+08	4.07315e+08	3.80144e+08	3.86382e+08	3.79199e+08
491	S-lactoylglutathione	Amino Acid	Glutathione Metabolism	15731	LC/MS Neg	1343	1248	378.098	440018	54398-03-7	C03451	HMDB01066	135.524	135.986	171.079	130.59	144.632	126.388	126.346	107.378
490	S-methylglutathione	Amino Acid	Glutathione Metabolism	33944	LC/MS Pos Early	100001259	2200	322.107	3605667	2922-56-7	C11347		120292	281696	171.079	130.59	144.632	190518	150898	215546
502	S-nitrosoglutathione (GSNO)	Amino Acid	Glutathione Metabolism	47127	LC/MS Pos Early	100004662	2460	337.081	3514	57564-91-7		HMDB04645	135.524	1.17601e+06	1.65385e+06	130.59	144.632	126.388	126.346	107.378
466	spermidine	Amino Acid	Polyamine Metabolism	485	LC/MS Pos Early	50	3355	146.165	1102	124-20-9	C00315	HMDB01257	1.43028e+07	1.44019e+07	1.91864e+08	8.56831e+06	9.5802e+06	9.07529e+06	8.4141e+06	1.58994e+07
473	spermine	Amino Acid	Polyamine Metabolism	603	LC/MS Pos Late	507	758	203.223	1103	71-44-3	C00750	HMDB01256	901832	1.44768e+06	1.02452e+07	453207	697085	697022	637733	2.08217e+06
2676	sphingadienine	Lipid	Sphingolipid Synthesis	57426	LC/MS Pos Late	100015643	1350	298.274	6449795	25696-03-1			1.87035e+06	2.54091e+06	3.22387e+06	1.1676e+06	1.66838e+06	1.86701e+06	1.55777e+06	1.9566e+06
2674	sphinganine	Lipid	Sphingolipid Synthesis	17769	LC/MS Pos Late	313	1413	302.305	3126	3102-56-5	C00836	HMDB00269	2.61002e+06	3.81841e+06	6.29838e+06	2.23312e+06	3.06031e+06	3.08878e+06	3.22535e+06	3.24938e+06
2778	sphingomyelin (d17:1/14:0, d16:1/15:0)*	Lipid	Sphingomyelins	62152	LC/MS Pos Late	100020276	1950	661.528					98799.5	90693.5	171.079	130.59	109546	115774	126.346	107.378
2781	sphingomyelin (d17:1/16:0, d18:1/15:0, d16:1/17:0)*	Lipid	Sphingomyelins	52433	LC/MS Pos Late	100006314	2082	689.559		121999-58-4			2.09546e+07	1.80741e+07	1.79025e+07	1.8637e+07	2.27535e+07	2.16668e+07	2.13317e+07	2.0629e+07
2767	sphingomyelin (d18:0/18:0, d19:0/17:0)*	Lipid	Dihydrosphingomyelins	57473	LC/MS Pos Late	100009027	2362	733.622				HMDB12087	3.08644e+06	3.08523e+06	2.94092e+06	2.98605e+06	3.11301e+06	3.1944e+06	3.2419e+06	3.39164e+06
2768	sphingomyelin (d18:0/20:0, d16:0/22:0)*	Lipid	Dihydrosphingomyelins	57476	LC/MS Pos Late	100015786	2600	761.653					693548	615110	171.079	573871	549782	606225	650772	848657
2779	sphingomyelin (d18:1/14:0, d16:1/16:0)*	Lipid	Sphingomyelins	42463	LC/MS Pos Late	100004328	1998	675.544	11433862			HMDB12097	1.0983e+07	1.15285e+07	1.24181e+07	1.10484e+07	1.23671e+07	1.14262e+07	1.23948e+07	1.15399e+07
2784	sphingomyelin (d18:1/17:0, d17:1/18:0, d19:1/16:0)	Lipid	Sphingomyelins	52615	LC/MS Pos Late	100008920	2312	717.591		121999-64-2			1.94563e+07	1.78619e+07	1.80692e+07	1.46351e+07	2.08605e+07	1.98572e+07	2.0289e+07	1.7677e+07
2785	sphingomyelin (d18:1/18:1, d18:2/18:0)	Lipid	Sphingomyelins	37529	LC/MS Pos Late	100002106	2167	729.591	6443882	108392-10-5		HMDB12101	2.15463e+06	2.43669e+06	2.97483e+06	2.33972e+06	2.41189e+06	2.24425e+06	2.39256e+06	2.51645e+06
2786	sphingomyelin (d18:1/19:0, d19:1/18:0)*	Lipid	Sphingomyelins	57475	LC/MS Pos Late	100015787	2330	745.622					2.19496e+06	1.53027e+06	1.39749e+06	1.69279e+06	2.33359e+06	1.95892e+06	1.84441e+06	1.78348e+06
2787	sphingomyelin (d18:1/20:0, d16:1/22:0)*	Lipid	Sphingomyelins	48490	LC/MS Pos Late	100006290	2685	759.638				HMDB12102	3.11338e+07	2.65442e+07	2.61993e+07	2.89566e+07	2.66275e+07	2.59639e+07	2.74155e+07	2.48412e+07
2788	sphingomyelin (d18:1/20:1, d18:2/20:0)*	Lipid	Sphingomyelins	48491	LC/MS Pos Late	100006292	2383	757.622		222403-67-0			1.34968e+06	1.0613e+06	1.44755e+06	1.3031e+06	1.38925e+06	1.28696e+06	514367	1.08095e+06
2790	sphingomyelin (d18:1/21:0, d17:1/22:0, d16:1/23:0)*	Lipid	Sphingomyelins	52495	LC/MS Pos Late	100009025	2793	773.653					4.06783e+06	3.56577e+06	3.28481e+06	3.72777e+06	4.35247e+06	4.19262e+06	3.9992e+06	3.90911e+06
2792	sphingomyelin (d18:1/22:1, d18:2/22:0, d16:1/24:1)*	Lipid	Sphingomyelins	48493	LC/MS Pos Late	100006295	2666	785.653				HMDB12104	3.75182e+07	3.18025e+07	3.24583e+07	3.39126e+07	3.55194e+07	3.27956e+07	3.44266e+07	3.22488e+07
2793	sphingomyelin (d18:1/22:2, d18:2/22:1, d16:1/24:2)*	Lipid	Sphingomyelins	57477	LC/MS Pos Late	100006296	2209	783.638					976400	983946	783234	1.12214e+06	966572	954157	942798	846304
2795	sphingomyelin (d18:1/24:1, d18:2/24:0)*	Lipid	Sphingomyelins	47153	LC/MS Pos Late	100005986	3033	813.684		94359-13-4		HMDB12107	4.63347e+08	3.52157e+08	4.13583e+08	4.09396e+08	4.43581e+08	3.72448e+08	3.91957e+08	3.81745e+08
2797	sphingomyelin (d18:1/25:0, d19:0/24:1, d20:1/23:0, d19:1/24:0)*	Lipid	Sphingomyelins	57478	LC/MS Pos Late	100015792	3500	829.716					207758	135.986	178634	130.59	254243	104109	242440	107.378
2780	sphingomyelin (d18:2/14:0, d18:1/14:1)*	Lipid	Sphingomyelins	47154	LC/MS Pos Late	100005985	1860	673.528					135.524	135.986	171.079	106912	144.632	82816.8	151819	105550
2783	sphingomyelin (d18:2/16:0, d18:1/16:1)*	Lipid	Sphingomyelins	42459	LC/MS Pos Late	100004329	2002	701.559					1.22359e+07	1.25376e+07	1.36415e+07	1.22712e+07	1.3503e+07	1.23589e+07	1.33618e+07	1.23518e+07
2791	sphingomyelin (d18:2/21:0, d16:2/23:0)*	Lipid	Sphingomyelins	57480	LC/MS Pos Late	100015790	2330	771.638					703027	561043	593095	515808	856982	730312	624516	556575
2794	sphingomyelin (d18:2/23:0, d18:1/23:1, d17:1/24:1)*	Lipid	Sphingomyelins	52435	LC/MS Pos Late	100008956	2845	799.669					3.89242e+07	2.91839e+07	2.93601e+07	3.31459e+07	3.97087e+07	3.73449e+07	3.83052e+07	4.0008e+07
2776	sphingomyelin (d18:2/23:1)*	Lipid	Sphingomyelins	57482	LC/MS Pos Late	100015791	2315	797.653					1.52989e+06	1.58736e+06	1.31711e+06	1.56061e+06	1.77983e+06	1.7105e+06	1.55669e+06	1.66194e+06
2796	sphingomyelin (d18:2/24:1, d18:1/24:2)*	Lipid	Sphingomyelins	52437	LC/MS Pos Late	100008957	2635	811.669					7.23226e+07	6.56339e+07	6.44527e+07	7.01576e+07	7.93188e+07	8.09426e+07	7.82206e+07	6.95897e+07
2777	sphingomyelin (d18:2/24:2)*	Lipid	Sphingomyelins	57479	LC/MS Pos Late	100015789	2215	809.653					452009	663324	1.05896e+06	480267	520877	386177	573475	325744
2825	sphingosine	Lipid	Sphingosines	17747	LC/MS Pos Late	297	1393	300.29	5353955	123-78-4	C00319	HMDB00252	3.52876e+07	4.582e+07	5.55256e+07	3.63e+07	3.72303e+07	3.37426e+07	3.678e+07	3.38129e+07
1335	stearate (18:0)	Lipid	Long Chain Saturated Fatty Acid	1358	LC/MS Neg	439	5872	283.264	5281	57-11-4	C01530	HMDB00827	7.63295e+08	5.55816e+08	6.29208e+08	5.75033e+08	6.03384e+08	5.2635e+08	8.27294e+08	8.31748e+08
1890	stearoyl ethanolamide	Lipid	Endocannabinoid	38625	LC/MS Pos Late	100002254	1787	328.321	27902	111-57-9		HMDB13078	569419	625439	736169	552374	572966	585329	641759	522578
2771	stearoyl sphingomyelin (d18:1/18:0)	Lipid	Sphingomyelins	19503	LC/MS Pos Late	1538	2400	731.606	6453725	85187-10-6;85187-10-6	C00550	HMDB01348	4.39424e+07	4.20051e+07	4.1013e+07	4.27071e+07	4.25799e+07	4.12604e+07	4.05023e+07	3.65994e+07
2615	stearoyl-arachidonoyl-glycerol (18:0/20:4) [1]*	Lipid	Diacylglycerol	57450	LC/MS Pos Late	100010949	3404	662.572					2.13143e+06	1.24835e+06	1.30958e+06	3.50464e+06	1.26887e+06	1.08368e+06	1.23914e+06	1.505e+06
2616	stearoyl-arachidonoyl-glycerol (18:0/20:4) [2]*	Lipid	Diacylglycerol	57449	LC/MS Pos Late	100010950	3522	662.572					1.29246e+07	7.55006e+06	5.35909e+06	1.80095e+07	9.22905e+06	7.84102e+06	7.38868e+06	8.07929e+06
1637	stearoylcarnitine (C18)	Lipid	Fatty Acid Metabolism (Acyl Carnitine, Long Chain Saturated)	34409	LC/MS Pos Late	100001391	1485	428.373	6426855	18822-91-8		HMDB00848	6.83703e+06	5.82484e+06	1.26838e+07	8.15843e+06	7.16424e+06	5.9005e+06	6.12887e+06	7.42916e+06
2622	stearoyl-docosahexaenoyl-glycerol (18:0/22:6) [2]*	Lipid	Diacylglycerol	57368	LC/MS Pos Late	100015617	3256	686.572					882529	572696	576654	789000	680199	617394	642001	682602
2599	stearoyl-linoleoyl-glycerol (18:0/18:2) [2]*	Lipid	Diacylglycerol	54947	LC/MS Pos Late	100010921	3762	638.572					135.524	135.986	171.079	130.59	144.632	879481	126.346	107.378
1281	succinate	Energy	TCA Cycle	1437	LC/MS Polar	252	3149	117.019	1110	110-15-6	C00042	HMDB00254	8.38425e+06	9.77663e+06	8.65818e+06	1.16726e+07	1.49457e+07	7.34174e+06	4.07974e+06	2.89681e+06
402	taurine	Amino Acid	Methionine, Cysteine, SAM and Taurine Metabolism	2125	LC/MS Neg	512	690	124.007	1123	107-35-7	C00245	HMDB00251	3.42543e+07	3.24834e+07	4.47801e+07	3.49334e+07	3.975e+07	3.4988e+07	3.56751e+07	3.2269e+07
406	taurocyamine	Amino Acid	Methionine, Cysteine, SAM and Taurine Metabolism	35117	LC/MS Pos Early	100001418	710	168.044	68340	543-18-0	C01959	HMDB03584	1.30779e+06	135.986	171.079	793265	1.00678e+06	1.33765e+06	126.346	1.0977e+06
3998	thiamin (Vitamin B1)	Cofactors and Vitamins	Thiamine Metabolism	5341	LC/MS Pos Early	873	3050	265.112	1130	59-43-8	C00378	HMDB00235	6.06553e+06	6.06545e+06	7.17833e+06	6.2111e+06	6.02307e+06	5.47611e+06	6.11981e+06	5.91405e+06
4000	thiamin diphosphate	Cofactors and Vitamins	Thiamine Metabolism	35670	LC/MS Neg	522	1195.1	423.03	1132	154-87-0	C00068	HMDB01372	135841	156973	114714	67900.3	115830	92769.8	175883	120230
3999	thiamin monophosphate	Cofactors and Vitamins	Thiamine Metabolism	15798	LC/MS Pos Early	523	2378	345.078	3382778	532-40-1	C01081	HMDB02666	1.13517e+06	929076	905785	2.097e+06	1.49475e+06	1.35481e+06	1.22981e+06	1.03418e+06
5313	thioproline	Xenobiotics	Chemical	53231	LC/MS Pos Early	100009232	1250	134.027	93176	34592-47-4			3.25402e+07	3.30828e+07	3.59785e+07	3.68995e+07	2.26581e+07	2.21484e+07	2.74075e+07	1.96714e+07
16	threonine	Amino Acid	Glycine, Serine and Threonine Metabolism	1284	LC/MS Pos Early	564	1514	120.066	6288	72-19-5	C00188	HMDB00167	7.85919e+08	6.75879e+08	5.56116e+08	8.56079e+08	6.42945e+08	5.68252e+08	5.5646e+08	6.00217e+08
890	threonylphenylalanine	Peptide	Dipeptide	31530	LC/MS Neg	100001125	2322	265.119	4099799	16875-27-7		HMDB29068	76343.2	58086.6	171.079	1.00238e+06	110312	80830	72177.9	49244.5
1813	thromboxane B2	Lipid	Eicosanoid	17807	LC/MS Neg	1308	4526	369.228	5283137	54397-85-2	C05963	HMDB03252	135.524	135.986	171.079	87392.2	43908.9	47006.1	38453.5	107.378
3864	thymidine	Nucleotide	Pyrimidine Metabolism, Thymine containing	2183	LC/MS Neg	872	1963.7	241.083	5789	50-89-5	C00214	HMDB00273	6.86877e+06	5.69382e+06	5.99395e+06	1.20403e+07	5.60301e+06	4.4974e+06	5.00831e+06	5.78024e+06
3860	TMP	Nucleotide	Pyrimidine Metabolism, Thymine containing	12023	LC/MS Neg	1248	883	321.049	9700	33430-62-5	C00364	HMDB01227	1.85705e+06	1.54444e+06	2.03513e+06	3.18806e+06	1.40345e+06	1.14133e+06	1.23684e+06	1.27906e+06
3867	thymine	Nucleotide	Pyrimidine Metabolism, Thymine containing	604	LC/MS Neg	882	1654	125.036	1135	65-71-4	C00178	HMDB00262	33128.8	135.986	171.079	53267.7	26725.1	126.388	126.346	36277.6
339	tiglyl carnitine (C5)	Amino Acid	Leucine, Isoleucine and Valine Metabolism	35428	LC/MS Pos Early	100001597	2962	244.154	22833596	64191-86-2		HMDB02366	263373	135.986	171.079	447903	144.632	583858	345044	189974
437	hydroxyproline	Amino Acid	Urea cycle; Arginine and Proline Metabolism	32306	LC/MS Pos Early	1001	1064	132.065	5810	51-35-4	C01157	HMDB00725	1.2125e+07	1.23294e+07	1.38349e+07	1.05927e+07	1.32233e+07	1.08396e+07	1.08381e+07	1.00306e+07
2773	tricosanoyl sphingomyelin (d18:1/23:0)*	Lipid	Sphingomyelins	52436	LC/MS Pos Late	100008955	3200	801.684				HMDB12105	2.13482e+07	1.81083e+07	1.93899e+07	1.98042e+07	2.31169e+07	2.11231e+07	2.12359e+07	2.10043e+07
5284	trizma acetate	Xenobiotics	Chemical	20710	LC/MS Pos Early	100000856	1884	122.081	6503	6850-28-8	C07182		3.05658e+06	1.54885e+07	2.07721e+08	5.67872e+06	2.63136e+06	2.11019e+06	1.66302e+06	1.47302e+07
226	tryptophan	Amino Acid	Tryptophan Metabolism	54	LC/MS Pos Early	565	2986	205.097	6305	73-22-3	C00078	HMDB00929	3.71435e+08	3.12938e+08	2.88347e+08	4.18685e+08	3.32659e+08	2.76367e+08	2.63314e+08	2.91562e+08
901	tryptophylglycine	Peptide	Dipeptide	43028	LC/MS Pos Early	100003609	2930	262.119	263471	7360-09-0		HMDB29083	801383	895214	906424	2.99615e+06	847226	902568	699220	636149
149	tyrosine	Amino Acid	Tyrosine Metabolism	1299	LC/MS Pos Early	815	2430	182.081	6057	60-18-4	C00082	HMDB00158	6.20528e+08	4.11971e+08	3.37941e+08	5.96714e+08	5.08522e+08	4.33094e+08	3.25497e+08	5.05002e+08
917	tyrosylglycine	Peptide	Dipeptide	41375	LC/MS Neg	100003598	1635	237.088	259323	673-05-5		HMDB29105	482901	506597	374936	1.7958e+06	586219	473552	423627	367547
1220	UDP-galactose	Carbohydrate	Nucleotide Sugar	15860	LC/MS Polar	100000298	4000	565.048	18068	2956-16-3;91183-98-1;137868-52-1	C00052	HMDB00302	1.0321e+06	1.1545e+06	2.04382e+06	1.40263e+06	1.22811e+06	839821	885716	845582
1216	UDP-glucose	Carbohydrate	Nucleotide Sugar	32344	LC/MS Polar	1096	3950	565.048	8629	117756-22-6	C00029	HMDB00286	1.42795e+06	1.30092e+06	1.85521e+06	1.52669e+06	1.72574e+06	1.16137e+06	1.35611e+06	1.05999e+06
1221	UDP-glucuronate	Carbohydrate	Nucleotide Sugar	2763	LC/MS Neg	1097	588	579.027	17473	28053-08-9;63700-19-6	C00167	HMDB00935	407439	422447	523626	396765	602666	533800	560320	460051
1228	UDP-N-acetylglucosamine/galactosamine	Carbohydrate	Nucleotide Sugar	46148	LC/MS Polar	100002957	3665	606.074					9.28103e+06	6.94631e+06	1.01121e+07	7.57179e+06	1.11643e+07	6.89016e+06	7.78107e+06	6.78232e+06
3813	uracil	Nucleotide	Pyrimidine Metabolism, Uracil containing	605	LC/MS Pos Early	825	827	113.035	1174	66-22-8	C00106	HMDB00300	691706	648732	945079	261038	618705	697914	925423	620841
3728	urate	Nucleotide	Purine Metabolism, (Hypo)Xanthine/Inosine containing	1604	LC/MS Neg	1134	757.1	167.021	1175	69-93-2;120K5305	C00366	HMDB00289	1.33563e+07	1.27447e+07	1.11541e+07	6.64063e+06	1.25252e+07	1.16878e+07	1.32135e+07	1.2438e+07
3812	uridine	Nucleotide	Pyrimidine Metabolism, Uracil containing	606	LC/MS Neg	535	1457.6	243.062	6029	58-96-8	C00299	HMDB00296	1.62158e+07	1.61021e+07	1.73834e+07	1.73e+07	1.8899e+07	1.59354e+07	1.7059e+07	1.65002e+07
3809	uridine 3'-monophosphate (3'-UMP)	Nucleotide	Pyrimidine Metabolism, Uracil containing	39764	LC/MS Polar	106	3800	323.029	101543	35170-0-7;35170-03-7	C01368		1.69258e+06	1.47084e+06	2.47732e+06	2.38857e+06	1.45172e+06	1.16795e+06	1.13512e+06	1.3403e+06
3806	uridine 5'-diphosphate (UDP)	Nucleotide	Pyrimidine Metabolism, Uracil containing	5345	LC/MS Neg	870	599.5	402.995	6031	21931-53-3	C00015	HMDB00295	51844.6	81473.6	227505	37611.3	66976.3	71103.2	68685.7	120115
3807	UMP	Nucleotide	Pyrimidine Metabolism, Uracil containing	2856	LC/MS Neg	869	627	323.029	6030	3387-36-8	C00105	HMDB00288	1.27599e+06	1.62208e+06	1.83846e+06	1.04512e+06	1.90596e+06	1.48068e+06	1.68624e+06	1.0492e+06
351	valine	Amino Acid	Leucine, Isoleucine and Valine Metabolism	1649	LC/MS Pos Early	566	2479	118.086	6287	72-18-4	C00183	HMDB00883	8.95066e+08	7.68884e+08	6.75542e+08	1.06117e+09	7.36178e+08	6.37784e+08	6.72805e+08	6.29142e+08
934	valylglutamine	Peptide	Dipeptide	42079	LC/MS Pos Early	100003640	2295	246.145	5253209	42854-54-6		HMDB29125	2.55551e+06	2.02463e+06	1.06755e+07	1.46666e+07	2.30535e+06	2.00499e+06	1.58721e+06	1.7381e+06
935	valylglycine	Peptide	Dipeptide	40475	LC/MS Neg	100003641	1506	173.093	136487	686-43-1		HMDB29127	1.34136e+06	1.54335e+06	839489	2.90303e+07	2.92858e+06	2.32583e+06	1.98954e+06	1.51803e+06
3720	xanthine	Nucleotide	Purine Metabolism, (Hypo)Xanthine/Inosine containing	3147	LC/MS Polar	1004	2023	151.026	1188	69-89-6	C00385	HMDB00292	5.99391e+08	5.22757e+08	6.02932e+08	6.53594e+08	6.46109e+08	5.44522e+08	5.85101e+08	5.27536e+08
3722	xanthosine	Nucleotide	Purine Metabolism, (Hypo)Xanthine/Inosine containing	15136	LC/MS Neg	100000299	1075	283.068	64959	146-80-5	C01762	HMDB00299	1.2812e+06	1.1365e+06	1.12887e+06	2.17039e+06	1.30624e+06	1.06759e+06	1.21381e+06	1.27087e+06

## Sheet: Fig 1B
	Day	itaconate (ng/mL)
	3	23.5501	8.088	3.1296
	4	36.4337	30.5457	23.2091
	5	111.619	71.9877	114.957
	6	457.9	217.34	350.237

## Sheet: Fig 1C
	BODIPY Geo Mean
		Wildtype	LPS (pos control)	IRG1-/-	LysMCre
		282	622	588	451
		357	387	774	326
		462	665	435	455
		290	574	469	640
		299	415	457	669
		247	464	391	924
		323	706	410	2336
		194	404	1993	2310
		244	830	878	990
		382	429	2054	297
