# Supplementary material for: Itaconic acid underpins hepatocyte lipid metabolism in non-alcoholic fatty liver disease in male mice
Source: Nat Metab. 2023 Jun 12;5(6):981–95. doi: 10.1038/s42255-023-00801-2 (PMC10290955; doi:10.1038/s42255-023-00801-2)
Supplement: Source Data Fig. 2 — Statistical source data. [file 42255_2023_801_MOESM5_ESM.xlsx]

## Sheet: Fig 2B
		Irg1 qPCR (relative values)
		Wildtype; Control Diet	Wildtype; Western Diet	LysMCre; Control Diet	LysMCre; Western Diet	AlbCre; Control Diet	AlbCre; Western Diet
		1	27.78
		3	4.06
		2.06	11.6
			84.53
			6.92
		1	2.24
		1.89	1.96
		0.44	2.15
		1	5.69
		0.91	5.05
			3.07
			4.31
		1	1.394	0.167	0	1.196	5.957
		0.716	30.069	0.425	0.623	1.254	50.228
		1.147	5.864	0.317	0.685	1.275	3.253
		1.355	1.871	0.397	2.1	1.241	9.262
		1	2.15	0.34	0.59	1.94	16.17
		0.71		0.19	0.87	1.28	15.19
			2.17
		0.61	5.2
		1.64	8.12

## Sheet: Fig 2C
		Irg1 qPCR (relative values)
		Wildtype; Control Diet	Wildtype; Western Diet	IFNAR1-/-; Western Diet	Stat1-/-; Western Diet
		1	4.77	1.88	10.06
		0.95	10.61	1.6	7.17
		1.73	9.75	3.06	7.67
		2.21	7.8	4.62	5.06
		5.7	9.35	1.33	7.93

## Sheet: Fig 2D
		F4/80 macrophage normalized areas
		Wildtype; Control Diet	Wildtype; Western Diet	Irg1-/-;Control Diet	Irg1-/-;Western Diet
		1.85769e+06	3.25435e+06	1028216
		1.84905e+06	2.47263e+06	1.2971e+06	1.38851e+06
		1736183	3824310	1.29649e+06	1.84666e+06
		1.66775e+06	2113202	1.08765e+06	1.33016e+06
		1891052	2.40116e+06	1.20295e+06	1583163
		1.45143e+06

## Sheet: Fig 2E
		Non-macrophage normalized areas
		Wildtype; Control Diet	Wildtype; Western Diet	Irg1-/-;Control Diet	Irg1-/-;Western Diet
		591843	1335866	317241	466942
		1.16157e+06	906603	311286	241841
		940849	1191699	224542	335945
		1201184	1.68277e+06	266119

## Sheet: Fig 2F
		Itaconate (nmol/g liver)
		Wildtype; Control Diet	Wildtype; Western Diet	Irg1-/-; Control Diet	Irg1-/-; Western Diet
		0	321.678	0	80.1833
		88.7472	207.973	0	0
		0	862.542	0	0
		119.837	486.244	0	0
		0	115.946	0	0

## Sheet: Fig 2G
		Itaconate (nmol/g liver)
		saline control	WT LPS	AlbCre LPS	LysMCre LPS
		95.7862	42754.6	46333.8	3305.16
		142.863	27155.6	34376	3414.8
		123.332	32968.6	41110.9	2301.66

## Sheet: Fig 2H
		nmol/L media Itaconate
		Hepatocyte Untreated	Hepatocyte 10 ng/ml LPS	Hepatocyte 100 ng/ml LPS	RAW Untreated	RAW 100 ng/ml LPS
		0.06	40.15	36.38	47898.6	90695.3
		39.52	102.98	49.13	20246.4	90076
		123.04	93.38	118.37	21852.2	99346.9

## Sheet: Fig 2I
		Irg1 qPCR (relative values)
		Non NASH Controls	NASH
		1	1.45
		0.44	4.76
		1.16	17.19
		0.14	6.5
		1.55	0.65
		1.47	2.39
		0.44	1.06
		1.35	0.33
		1.09	1.99
		0.13	0.76
			5.17
			0.54
			2.69
			0.59
			24.44
			12.75

## Sheet: Fig 2J
		Itaconate (nmol/g liver)
		non NASH controls	NASH
		88.6145	97.835
		37.9836	81.6838
		110.876	108.759
		46.2588	168.132
		70.3554	118.543
		10.6471	83.588
		52.4534	146.561
		78.1089	52.1733
		46.1504	75.1844
		35.9049	76.1553
			145.745
			94.7326
			109.925
			90.7079
			124.157
			170.247

## Sheet: Fig 2K
		Itaconate (nmol/L plasma)
		non NASH controls	NASH
		46.39	92.13
		42.77	35.67
		36.52	30.8
		29.95	48.53
		39.72	56.54
		0.01	77.65
		26.44	57
		0.01	119.29
		61.17	64.49
		122.47	0.01
			0.01
			0.01
			0.01
			32.85
			38.65
			63.42
			71.06
			57.06
			0.01
			91.85
			54.44
			47.01
			0.01
			36.82
			0.01
