# Supplementary material for: Itaconic acid underpins hepatocyte lipid metabolism in non-alcoholic fatty liver disease in male mice
Source: Nat Metab. 2023 Jun 12;5(6):981–95. doi: 10.1038/s42255-023-00801-2 (PMC10290955; doi:10.1038/s42255-023-00801-2)
Supplement: Source Data Fig. 3 — Statistical source data. [file 42255_2023_801_MOESM6_ESM.xlsx]

## Sheet: Fig 3B
		Quantification of ORO (Sum Droplet Areas)
		Wildtype; Control Diet	Wildtype; Western Diet	Irg1-/- Control Diet	Irg1-/-; Western Diet	LysMCre; Control Diet	LysMCre; Western Diet	AlbCre; control diet	AlbCre; Western diet
		9999	78465.9	13052.4	39006.9		124721		14273.7
			15036.9	7632.9	14426.1		43739.1		16564.3
		3205.8	27554.7	7403.7	20379.6		33279.3		16563.3
			15189.6	9922.8	43510.2		85106.7		26562.6
		8243.4	28165.2		67322.1		34882.2	9770.1	8091
		10151.7	14426.1	7632.9	52361.7	14656	42747	8091	8854.2
		3053.1	47470.1		35416.5		29691.9	3663.9	16564.3
		6793.5	10915.2	7556.7	27478.2		237306		8243.4
		6487.8	15876.3	14120.7	226086	10233	19692.9		9235.8
		6793.5	11373		37248.6		16334.4		16105.5
			60834	7327.5	46178.7		15265.8		10304.4
		6945.9	8243.7	11525.7	41907.3		37404		8930.4
		4427.1	7022.4	7785.6	198379		15952.8		16717

## Sheet: Fig 3D
		12 week Liver Weights (g)
		Wildtype; Control Diet	Wildtype; Western Diet	Irg1-/- Control Diet	Irg1-/- Western Diet
		1.153	0.95	1.317	1.552
		1.11	1.45	1.143	2.626
		1.215	1.269	1.085	2.086
		1.049	1.575	0.841	2.303
		1.259	1.349	1.026	1.251

## Sheet: Fig 3E
		Week 12 mesenteric fat weights (g)
		Wildtype; Control Diet	Wildtype; Western Diet	Irg1-/-Control Diet	Irg1-/-Western Diet
		0.142	0.152	0.394	0.633
		0.176	0.465	0.272	1.013
		0.211	0.319	0.367	0.969
		0.188	0.528	0.172	1.072
		0.299	0.47	0.242	0.421

## Sheet: Fig 3F
		Serum Free Fatty Acid (nmol/ul)
		Wildtype; Control Diet	Wildtype; Western Diet	Irg1-/- Control Diet	Irg1-/- Western Diet
		0.75628	0.959	1.48608	1.39316
		0.762	0.976	1.30716	1.21524
		1.01756	1.00788	1.3176	1.10728
		0.72644	1.03968	1.35428	1.08156
		1.08908	0.77036	1.29264	1.2768

## Sheet: Fig 3G
		Liver Triglycerides (mg/dL)
		Wildtype; Control Diet	Wildtype; Western Diet	Irg1-/-Control Diet	Irg1-/-Western Diet
		219.763	238.86	272.742	387.319
		189.21	191.01	236.95	484.327
		147.689	182.389	259.374	504.788
		199.74	167.113	304.005	322.392
