# Supplementary material for: Itaconic acid underpins hepatocyte lipid metabolism in non-alcoholic fatty liver disease in male mice
Source: Nat Metab. 2023 Jun 12;5(6):981–95. doi: 10.1038/s42255-023-00801-2 (PMC10290955; doi:10.1038/s42255-023-00801-2)
Supplement: Source Data Fig. 4 — Statistical source data. [file 42255_2023_801_MOESM7_ESM.xlsx]

## Sheet: Fig 4A
		Itaconate in Blood (nmol/L)
		Time	Wildtype; Vehicle Control				Wildtype; 4-OI				Irg1-/- ; Vehicle Control				Irg1-/- ; 4-OI
		1	1	1			18014.4	11855.5	5821.6	19422.7	0	0			3984.07	2345.64	2034.07	13654.6
		2					1850.31	844.48	556.98	1001.26					1326.14	2117.4	0	1480.34
		4					1262.49	964.71	0	0					0	1906.92	984.77	0
		24	1	1			0	0	0	0	0	0			0	0	0	0

## Sheet: Fig 4B
		Itaconate in Liver (nmol/g liver)
		Time	Wildtype; Vehicle Control				Wildtype; 4-OI				Irg1-/- ; Vehicle Control				Irg1-/- ; 4-OI
		1	106.739	213.515			195.528	940.778	674.518	445.005	92.5438	215.673			848.491	501.521	424.02	489.012
		2					2022.94	802.289	1072.46	1261.97					1767	1380.68	1196.96	1374.13
		4					2831	969.785	1444.53	1113.3					1987.96	1191.44	926.451	2072.43
		24	180.702	219.64			136.62	182.322	202.366	202.293	235.221	175.179			259.411	285.744	307.069	435.243

## Sheet: Fig 4D
		Sum of ORO Droplet Areas
		Control diet	WT + vehicle control	WT + 4-OI	Irg1-/- + Vehicle control	Irg1-/- + 4-OI
		304.764	31188	16771.6	41599.7	19486.6
		131.905	34356.2	17213.5	48748	30313.9
		44.22	22171.2	21250.3	45486.5	31587.2
		140.95	27910.4	16418.8	51542.1	22120.1
		1984.61	24616.6	20510.7	33661.8	29729.2
		1861.75	23777.1	33716.5	17229.9	19342.6
		4761.66	24056.8	25303.5	26276.1	18973.3
		686.661	32383.7	48644.4	22160.6	22195.5
		1456.99	41541.9	26125.1	25738.6	16473.8
			37716.6	19331	31030.9	15734.7
			39249	23259.1	61998.8	12029
			31863.6	20885.3	60558.9	15699.5
			30765.1	14692.5	51871	18840.3
			43119	22200.8	71667.1	18310.7
			37328.5	22766.1	66785.4	18148.4
			44875.7	32290.4	43069.5	148.236
			26148.9	35942.1	51723.3	405.013
			41141.9	37589.8	32704	435.915
			33988.9	40414.6	43949.6	1737.13
			36116.7	43523.2	46395.3	1934.36

## Sheet: Fig 4E
		Average ORO Droplet Size
		Control diet	WT + vehicle control	WT + 4-OI	Irg1-/- + Vehicle control	Irg1-/- + 4-OI
		60.9528	95.0852	71.3684	157.575	68.1349
		32.9763	116.858	74.8414	164.689	88.637
		22.11	89.3998	75.0895	148.165	75.3871
		46.9833	94.6116	68.9867	212.107	75.7539
		56.7032	88.8684	75.1306	132.527	78.6487
		66.4911	66.6026	73.4565	74.5881	74.9713
		63.4888	70.9639	66.0665	102.242	74.405
		52.8201	82.8226	84.7464	86.9043	74.7324
		58.2795	83.7538	64.3474	93.595	79.2012
			74.5388	65.0877	104.834	77.8944
			113.765	70.9118	151.586	66.4586
			101.476	77.0674	130.797	65.1432
			111.873	67.3968	158.627	65.6458
			183.485	81.3216	221.195	68.0696
			130.064	73.6767	179.049	67.2164
			123.966	99.3552	139.836	49.412
			94.7425	93.5992	133.307	50.6266
			125.433	144.576	98.8036	54.4894
			98.2338	123.215	113.272	75.5276
			104.083	160.012	116.865	66.7021

## Sheet: Fig 4F
	Mesenteric Fat Weight (g)
		Wildtype + VC	Wildtype + 4-OI	Irg1-/- + VC	Irg1-/- + 4-OI	Control Diet
		0.459	0.382	0.553	0.332	0.319
		0.473	0.264	0.541	0.408	0.299
		0.368	0.381	0.601	0.543	0.343
		0.449	0.339	0.749	0.312	0.334
		0.411	0.524	0.719	0.529
