# Supplementary material for: Itaconic acid underpins hepatocyte lipid metabolism in non-alcoholic fatty liver disease in male mice
Source: Nat Metab. 2023 Jun 12;5(6):981–95. doi: 10.1038/s42255-023-00801-2 (PMC10290955; doi:10.1038/s42255-023-00801-2)
Supplement: Source Data Fig. 5 — Statistical source data. [file 42255_2023_801_MOESM8_ESM.xlsx]

## Sheet: Fig 5A
		Blood Glucose (mg/dL)
		Glucose Tolerance Test
		Time	Wildtype; Control diet					Wildtype; Western diet					Irg1-/- Control diet					Irg1-/-; Western diet
		0	258	183	160	208		236	221	310	317	281		252	256	179	293	341	280	295	298	280
		15	580	409	180	580		580	453	580	580	520		407	563	348	414	580	539	545	580	580
		30	528	265	203	377		580	341	570	580	276		451	580	376	396	580	580	556	580	580
		45	464	263	256	289		580	349	444	490	313		362	580	415	350	580	462	580	580	573
		60	313	249	254	311		477	315	451	348	328		311	580	353	462	580	514	446	580	549
		75	336	222	259	248		569	273	314	450	292		275	580	327	410	543	484	430	501	374
		90	289	199	257	228		490	247	378	301	294		269	408	326	400	525	454	295	416	356
		105	258	238	297	243		496	259	418	273	214		262	372	339	363	494	422	335	369	292
		120	277	216	271	276		426	273	339	269	209		189	375	280	278	479	409	326	407	286

## Sheet: Fig 5B
		Area Under Curve
		Wildtype; Control diet			Wildtype; Western diet			Irg1-/-;Control diet			Irg1-/-; Western diet
		35698	2868	6	47591	3114	5	46238	2831	6	57404	1772	5
		Mean	SEM	n	Mean	SEM	n	Mean	SEM	n	Mean	SEM	n

## Sheet: Fig 5C
		Blood Glucose (mg/dL)
		Insulin Tolerance Test
		Time	Wildtype; control diet					Wildtype; Western diet					Irg1-/- control diet					Irg1-/-; Western diet
		0	289	296	204	168		296	284	347	432	320	259	331	264	350			248		428
		15	261	202	218	179		249	234	241	378	246	201	248	184	227			247		234
		30	115	89	150	156		178	169	161	210	116	171	183	182	173			159		185
		45	134	111	206	162		228	244	155	251	177	216	241	240	284			260		345
		60	201	159	213	248		254	305	176	321	194	229	271	398	326			291		362
		75	235	125	246	194		268	355	107	434	169	316	306	320	277			534		347
		90	337	203	302	316		328	409	170	562	259	346	275	600	421			466		473

## Sheet: Fig 5D
		Area Under Curve
		Wildtype; Control diet			Wildtype; Western diet			Irg1-/-;Control diet			Irg1-/-; Western diet
		16881	1161	5	22571	2160	5	24060	1430	5	30388	1627	5
		Mean	SEM	n	Mean	SEM	n	Mean	SEM	n	Mean	SEM	n

## Sheet: Fig 5E
		Serum Insulin (ng/mL)
		Wildtype; Control diet	Wildtype; Western diet	Irg1-/-; Control diet	Irg1-/-; Western diet
		0	0.844194		1.3139
		0	0.624442	0.396087	1.56988
		0.0780051	0.265938	0.512369	2.0277
		0	0.33543	0.485683	1.7778
					3.02416

## Sheet: Fig 5F
		Mouse Body Weight as Percent Change from Start
		Day	Wildtype; control diet					Wildtype; Western diet					Irg1-/- control diet					Irg1-/-; Western diet
		0	100	100	100	100		100	100	100	100	100		100	100	100	100	100	100	100	100	100
		3	100.402	101.984	102.119	102.778		103.809	107.426	100.917	105.34	110.471		100.412	101.195	100.877	99.1489	105.263	104.128	104.867	102.871	100.952
		7	101.606	102.381	100.424	102.381		107.619	110.396	105.046	104.854	112.042		102.881	103.586	100.877	100.851	110.048	105.963	109.292	104.306	103.333
		10	104.418	103.175	101.695	103.175		114.286	108.911	110.092	106.796	115.183		102.881	103.586	100.877	102.128	114.832	114.679	110.62	110.048	109.524
		14	102.41	104.762	102.542	103.571		118.571	120.792	111.927	107.767	121.466		102.881	105.976	101.316	105.106	115.79	114.679	115.044	111.005	112.381
		21	102.811	104.365	102.966	106.349		123.333	134.654	120.642	115.049	130.89		107.407	109.163	103.509	104.681	123.923	119.725	118.584	116.268	115.714
		24	104.418	107.143	105.085	107.54		127.143	137.129	123.394	118.447	134.031		108.231	107.57	102.632	103.83	131.579	122.477	125.221	122.01	122.857
		28	104.819	107.936	103.39	105.556		130	138.119	125.688	116.505	138.744		106.584	103.586	103.947	105.532	137.321	129.816	132.301	124.402	125.238
		31	106.426	109.921	106.356	106.349		133.81	139.109	128.899	118.932	141.361		108.231	105.179	104.825	103.404	138.756	130.734	136.283	129.187	129.048
		36	106.426	107.936	106.78	106.349		138.571	143.069	133.945	123.301	144.503		111.523	107.968	107.456	105.957	142.105	133.028	139.823	132.536	127.619
		38	108.835	109.127	107.627	106.349		140.476	145.545	137.156	123.786	147.12		109.876	105.179	110.088	107.234	148.325	141.743	146.46	136.842	133.81
		42	108.434	107.54	108.898	106.746		142.857	150.495	142.202	124.757	150.262		114.815	109.562	107.456	104.681	153.11	145.872	149.115	142.105	135.714
		45	110.04	101.191	114.831	108.333		146.19	154.455	145.872	127.184	151.833		115.226	109.96	106.14	104.681	159.33	148.624	149.558	144.019	138.571
		48	108.835	112.302	111.441	109.921		150.952	157.921	148.624	127.184	151.833		119.753	112.351	110.088	105.957	162.679	155.963	146.018	166.986	144.762
		51	109.237	109.921	110.169	108.73		153.81	162.376	154.587	132.524	155.497		116.049	111.554	108.333	106.808	163.636	156.881	146.903	166.507	147.143
		55	107.63	111.508	109.746	109.921		159.048	164.356	159.633	135.922	162.827		120.576	113.944	110.965	108.936	167.943	161.009	149.115	170.335	153.333
		59	108.835	111.508	110.169	111.508		163.81	166.832	165.138	139.806	163.351		118.93	117.928	109.21	108.936	172.727	165.596	153.54	175.598	154.286
		63	109.639	115.079	111.441	110.714		168.571	169.307	167.89	138.835	169.633		122.222	119.522	109.21	111.064	170.813	163.762	167.257	179.904	160.476
		66	114.056	104.365	118.22	108.73		171.429	171.287	167.431	141.748	174.345		123.045	119.124	108.772	108.511	187.081	179.358	161.062	181.34	164.762
		69	112.851	116.27	112.712	112.302		175.238	175.248	171.101	141.262	181.152		123.868	121.912	111.842	113.192	187.081	179.358	160.619	180.383	166.667
		72	112.048	113.095	112.712	111.905		166.19	175.743	162.385	139.32	172.775		120.165	116.733	111.842	107.234	179.904	172.477	154.425	178.469	160.476
		76	111.245	115.873	111.017	111.508		169.048	171.782	164.679	138.835	171.728		123.045	120.319	111.403	110.638	183.732	176.147	158.407	181.34	162.381
		79	112.45	117.064	111.864	113.095		173.333	174.752	168.807	143.204	178.534		123.457	119.522	110.965	111.915	188.038	180.275	163.274	188.517	168.571

## Sheet: Fig 5G and 5H
		Blood Glucose (mg/dL)
		Insulin Tolerance Test
		Time	Wildtype; control diet					Wildtype; Western diet					Irg1-/- control diet					Irg1-/-; Western diet					LysMCre; control diet					LysMCre; Western diet
		0	289	296	204	168		296	284	347	432	320	259	331	264	350			248		428		287	302	333			429	400	199	382	365
		15	261	202	218	179		249	234	241	378	246	201	248	184	227			247		234		222	183	199			337	324	231	220	210
		30	115	89	150	156		178	169	161	210	116	171	183	182	173			159		185		156	171	174			193	335	147	133	178
		45	134	111	206	162		228	244	155	251	177	216	241	240	284			260		345		326	219	214			251	359	196	245	406
		60	201	159	213	248		254	305	176	321	194	229	271	398	326			291		362		256	334	248			359	376	267	201	265
		75	235	125	246	194		268	355	107	434	169	316	306	320	277			534		347		342	292	250			462	458	312	296	311
		90	337	203	302	316		328	409	170	562	259	346	275	600	421			466		473		397	361	239			486	441	427	347	398
