# Supplementary material for: Itaconic acid underpins hepatocyte lipid metabolism in non-alcoholic fatty liver disease in male mice
Source: Nat Metab. 2023 Jun 12;5(6):981–95. doi: 10.1038/s42255-023-00801-2 (PMC10290955; doi:10.1038/s42255-023-00801-2)
Supplement: Source Data Fig. 6 — Statistical source data. [file 42255_2023_801_MOESM9_ESM.xlsx]

## Sheet: Fig 6B
		Percent F4/80 Stained Area
		Wildtype; Control Diet	Wildtype; Western Diet	Irg1-/- Control Diet	Irg1-/-; Western Diet	LysMCre; Control Diet	LysMCre; Western Diet
		2.265	3.099	2.913	1.347	2.486	1.318
		2.039	2.71	4.861	1.584	2.933	2.079
		1.579	2.097	3.261	1.57	2.622	1.523
		2.96	2.825	3.474	1.771	2.691	1.517
		2.952	1.996	3.067	1.586	3.3	1.892
		2.409	1.726	2.433	1.549	2.888	2.525
		2.511	1.488	2.284	1.205	2.846	2.751
		2.894	1.752	2.652	1.61	3.217	1.343
		2.656	2.845	2.181	1.361	2.605	1.995
		2.781	2.536	2.613	2.188	3.08	1.439

## Sheet: Fig 6C
		Number of Hepatic Crown-Like Structures
		Wildtype; Control Diet	Wildtype; Western Diet	Irg1-/-; Control Diet	Irg1-/-; Western Diet
		0	6	1	0
		2	14	1	0
		1	10	1	0
		3	10	1	3
		1	3	0	0
		4	4	1	2
		1	2	0	1
		1	4	1	1
		1	2	1	0
		2	5	0	1
		2	5	0	0
		0	12	0	0
		0	10	3	1
		2	4	3	1

## Sheet: Fig 6E
	Number of Crown-Like Structures/Field
		Wildtype; Control Diet	Wildtype; Western Diet	Irg1-/-; Control Diet	Irg1-/-; Western Diet
		0	6	1	6
		0	4	0	0
		0	3	0	1
		0	4	0	5
		0	1	2	1
		2	1	0	1
		6	3	0	2
		0	0	0	2
		0	0	0	0
		0	0	1	0
		0	0	1	0
		0	1	0	0
		0	1	0	0
		0	0	1	0
		0	10	0	1
		0	8	0	0
		0	10	0	0
		1	7	1	0
		1	8	0	0
		6	0	0	0
			5	0	1
			8	0	0
			2	5	0
			3	0	3
				1	1
