# Supplementary material for: Itaconic acid underpins hepatocyte lipid metabolism in non-alcoholic fatty liver disease in male mice
Source: Nat Metab. 2023 Jun 12;5(6):981–95. doi: 10.1038/s42255-023-00801-2 (PMC10290955; doi:10.1038/s42255-023-00801-2)
Supplement: Source Data Fig. 7 — Statistical source data. [file 42255_2023_801_MOESM10_ESM.xlsx]

## Sheet: Figs 7A and 7B
Untargeted Lipidomics of Hepatocytes
# Notes : Created from Significance Testing and Fold Change workflow step : Filter By Frequency
# Entity List :Filtered on Flags {'accCalls': [P, M], 'filterCondition': ['samples', [1]]} Interpretation :All Samples
# Flag Value:['conditions', [30.0, 1]]
#where at least 30.0 percent of samples in any 1 out of 4 conditions has flag [P]
# Technology : Lipidomics_MassHunter_PROFINDER.IDENTIFIED_UNIDENTIFIED_COMPOUNDS.POS_
# Owner : gxuser
Compound	Number Passed	untreated 1	untreated 2	untreated 3	lipid 1	lipid 2	lipid 3	itaconate 1	itaconate 2	itaconate 3	lipid+itaconate 1	lipid + itaconate 2	lipid + itaconate3	Lipid Class	Mass	Retention Time	Ion Species	CAS Number	Compound Name	Formula	Ionization mode
LPC 16:0/0:0	4	3824430	3315248	3647504	1846167	2436385	2420692	3156068	2942123	3358406	2085729	2662599	3134023	LPC	495.333	2.563	[M+H]+ [M+K]+ [M+NH4]+ [M+Na]+		LPC 16:0/0:0	C24 H50 N O7 P	Esi+
LPC 18:2/0:0	4	1147669	921324	1032552	646340	749789	764808	878338	791449	1005053	667463	768977	930780	LPC	519.333	2.013	[M+H]+ [M+K]+ [M+Na]+		LPC 18:2/0:0	C26 H50 N O7 P	Esi+
LPC 18:1/0:0 RT:2.741	4	301137	425789	439092	413168	679602	709201	308347	360546	370419	424467	669521	840149	LPC	521.349	2.741	[M+H]+ [M+K]+ [M+NH4]+ [M+Na]+		LPC 18:1/0:0 RT:2.741	C26 H52 N O7 P	Esi+
PC 16:0_20:4	4	101000000	106000000	99400000	76300000	84000000	81800000	102000000	103000000	94800000	77300000	82100000	84700000	PC	781.564	7.742	[M+H]+ [M+K]+ [M+NH4]+ [M+Na]+		PC 16:0_20:4	C44 H80 N O8 P	Esi+
LPC 18:0/0:0	4	3440042	3043562	3536703	1522842	3346433	3227872	2634309	2384281	3316417	2297310	3189594	3905324	LPC	523.364	3.425	[M+H]+ [M+K]+ [M+NH4]+ [M+Na]+		LPC 18:0/0:0	C26 H54 N O7 P	Esi+
PC 16:0_18:1	4	146000000	141000000	139000000	65300000	59000000	55500000	137000000	139000000	135000000	78700000	73500000	62200000	PC	759.579	9.385	[M+H]+ [M+K]+ [M+Na]+		PC 16:0_18:1	C42 H82 N O8 P	Esi+
PC 16:0_18:2	4	131000000	130000000	140000000	121000000	134000000	133000000	121000000	124000000	135000000	122000000	130000000	139000000	PC	757.563	7.912	[M+H]+ [M+K]+ [M+Na]+		PC 16:0_18:2	C42 H80 N O8 P	Esi+
LPC 20:4/0:0 RT:1.980	4	781949	782335	533588	331216	352081	243960	748284	491915	599593	331798	372484	436762	LPC	543.333	1.98	[M+H]+ [M+K]+ [M+NH4]+ [M+Na]+		LPC 20:4/0:0 RT:1.980	C28 H50 N O7 P	Esi+
PC 18:0_18:2	4	80400000	71800000	93000000	48100000	63300000	78600000	76400000	70300000	82000000	54000000	60600000	78800000	PC	785.595	10.075	[M+H]+ [M+K]+ [M+NH4]+ [M+Na]+		PC 18:0_18:2	C44 H84 N O8 P	Esi+
PC 18:0_20:4	4	98600000	86800000	96200000	45300000	56900000	60000000	87700000	85100000	94800000	50800000	57100000	67800000	PC	809.595	9.776	[M+H]+ [M+K]+ [M+Na]+		PC 18:0_20:4	C46 H84 N O8 P	Esi+
PC 16:0_22:6 RT:7.406	4	78400000	83500000	83200000	65100000	75400000	81400000	84800000	89700000	99400000	75600000	78500000	91500000	PC	805.564	7.406	[M+H]+ [M+K]+ [M+Na]+		PC 16:0_22:6 RT:7.406	C46 H80 N O8 P	Esi+
SM d42:2	4	14300000	15100000	13900000	7066476	8082458	10700000	12500000	14000000	13100000	9837044	11100000	10200000	SM	812.679	11.961	[M+H]+ [M+K]+ [M+Na]+		SM d42:2	C47 H93 N2 O6 P	Esi+
LPC 0:0/16:0	4	224030	201931	250629	172550	219603	225343	205058	208825	249193	203785	267922	278034	LPC	495.331	2.365	[M+H]+ [M+K]+ [M+NH4]+ [M+Na]+		LPC 0:0/16:0	C24 H50 N O7 P	Esi+
PC 18:0_18:1	4	33500000	30900000	28000000	43800000	45700000	32300000	28100000	29300000	25400000	42400000	33300000	40900000	PC	787.61	11.542	[M+H]+ [M+K]+ [M+NH4]+ [M+Na]+		PC 18:0_18:1	C44 H86 N O8 P	Esi+
PC 16:0_22:6 RT:7.406:1	4	77400000	82400000	82200000	64200000	74300000	80300000	83800000	88700000	98400000	74700000	77500000	90500000	PC	805.564	7.406	[M+H]+ [M+K]+ [M+Na]+		PC 16:0_22:6 RT:7.406:1	C46 H80 N O8 P	Esi+
PC 16:0_20:3	4	21900000	19000000	16500000	5500296	20500000	7930599	15200000	21500000	20800000	6390568	10200000	9389630	PC	783.579	8.492	[M+H]+ [M+K]+ [M+NH4]+ [M+Na]+		PC 16:0_20:3	C44 H82 N O8 P	Esi+
PC 16:0_22:6 RT:7.406:2	4	78600000	83700000	83300000	65200000	75500000	81500000	84900000	89800000	99500000	75800000	78600000	91500000	PC	805.564	7.406	[M+H]+ [M+K]+ [M+Na]+		PC 16:0_22:6 RT:7.406:2	C46 H80 N O8 P	Esi+
PC 18:0_22:6	4	41500000	38000000	44000000	13200000	13600000	15300000	39300000	40200000	45500000	14400000	15900000	18000000	PC	833.595	9.28	[M+H]+ [M+K]+ [M+NH4]+ [M+Na]+		PC 18:0_22:6	C48 H84 N O8 P	Esi+
LPC 0:0/18:0	4	375265	352668	435074	309396	393723	426260	315930	339155	414636	320742	398010	468733	LPC	523.364	3.227	[M+H]+ [M+K]+ [M+Na]+		LPC 0:0/18:0	C26 H54 N O7 P	Esi+
SM d40:1	4	17000000	16100000	21400000	8290469	8201457	16900000	15200000	15100000	20100000	11700000	11700000	16300000	SM	786.662	11.964	[M+H]+ [M+K]+ [M+Na]+		SM d40:1	C45 H91 N2 O6 P	Esi+
SM d34:1	4	6877095	6813547	8944854	5342395	8252682	7644752	5501267	5943005	8304942	5663628	7502487	8446718	SM	702.568	7.153	[M+H]+ [M+K]+ [M+NH4]+ [M+Na]+		SM d34:1	C39 H79 N2 O6 P	Esi+
PC 18:1_20:4 RT:7.981	4	11900000	15200000	9934139	12200000	14400000	11400000	9198972	14100000	3717842	11400000	12700000	13500000	PC	807.578	7.981	[M+H]+ [M+K]+ [M+NH4]+ [M+Na]+		PC 18:1_20:4 RT:7.981	C46 H82 N O8 P	Esi+
PC 18:1_18:1	4	8718903	9273734	8121270	27500000	31200000	29500000	7467097	8565685	7591496	28600000	31000000	33200000	PC	785.595	9.695	[M+H]+ [M+K]+ [M+Na]+		PC 18:1_18:1	C44 H84 N O8 P	Esi+
PC 18:1_22:6 RT:7.631	4	12400000	13100000	13500000	8693522	12600000	12100000	9645696	11400000	12000000	9671887	11500000	13000000	PC	831.579	7.631	[M+H]+ [M+K]+ [M+NH4]+ [M+Na]+		PC 18:1_22:6 RT:7.631	C48 H82 N O8 P	Esi+
PC 18:1_20:4 RT:7.981:1	4	11900000	15200000	12600000	12200000	14400000	11400000	9092254	14100000	11600000	11400000	12700000	13500000	PC	807.578	7.981	[M+H]+ [M+K]+ [M+NH4]+ [M+Na]+		PC 18:1_20:4 RT:7.981:1	C46 H82 N O8 P	Esi+
LPC 0:0/18:2	4	837503	642844	751159	414561	333447	508741	637246	510011	739249	216462	468160	604313	LPC	519.333	2.013	[M+H]+ [M+K]+ [M+NH4]+ [M+Na]+		LPC 0:0/18:2	C26 H50 N O7 P	Esi+
LPC 20:3/0:0 RT:2.307	4	223150	199073	185027	154827	171086	149313	195898	188530	176405	151657	180256	170692	LPC	545.348	2.307	[M+H]+ [M+K]+ [M+Na]+		LPC 20:3/0:0 RT:2.307	C28 H52 N O7 P	Esi+
PC 16:0_16:1	4	6387974	8442406	5982635	6633047	10400000	7148972	6102841	7894347	6099750	6694047	10400000	7929272	PC	731.55	7.498	[M+H]+ [M+K]+ [M+Na]+		PC 16:0_16:1	C40 H78 N O8 P	Esi+
SM d42:3	4	1556271	1823767	1437129	1151514	1696597	1172191	1304658	1712159	1354029	1204119	1805034	1317004	SM	810.662	11.596	[M+H]+ [M+K]+ [M+NH4]+ [M+Na]+		SM d42:3	C47 H91 N2 O6 P	Esi+
TG 16:0_18:1_18:1	4	44800000	47900000	38000000	44600000	45000000	38200000	43000000	44600000	34800000	43900000	43900000	37200000	TG	858.769	14.87	[M+H]+ [M+K]+ [M+NH4]+ [M+Na]+		TG 16:0_18:1_18:1	C55 H102 O6	Esi+
PC 16:1_18:2	4	3546683	3905014	3011303	2604006	4272613	2999852	3136360	3630952	2941922	2689768	3998138	3342379	PC	755.547	6.745	[M+H]+ [M+K]+ [M+Na]+		PC 16:1_18:2	C42 H78 N O8 P	Esi+
ACar 16:0	4	136537	100473	121684	73825	80259	70644	112837	93597	107887	71856	141740	96907	ACar	399.335	2.34	[M+H]+ [M+K]+ [M+NH4]+ [M+Na]+		ACar 16:0	C23 H45 N O4	Esi+
ACar 18:1	4	144954	136255	148536	115886	130828	119495	140318	140728	152857	112227	132294	136728	ACar	425.354	2.55	[M+H]+ [M+K]+ [M+NH4]+ [M+Na]+		ACar 18:1	C25 H47 N O4	Esi+
LPC 18:1/0:0 RT:2.741:1	4	324802	427252	439092	413168	678644	709201	308347	360703	388546	424467	669521	840334	LPC	521.349	2.741	[M+H]+ [M+K]+ [M+NH4]+ [M+Na]+		LPC 18:1/0:0 RT:2.741:1	C26 H52 N O7 P	Esi+
LPC 0:0/18:1	4	809796	791135	764941	916092	1077577	971526	698547	735255	736798	965322	1292021	1342276	LPC	521.351	2.565	[M+H]+ [M+K]+ [M+NH4]+ [M+Na]+		LPC 0:0/18:1	C26 H52 N O7 P	Esi+
PC 16:1_18:1	4	130000000	130000000	140000000	121000000	133000000	132000000	120000000	124000000	135000000	121000000	129000000	138000000	PC	757.563	7.912	[M+H]+ [M+K]+ [M+Na]+		PC 16:1_18:1	C42 H80 N O8 P	Esi+
PC 16:0_16:0	4	15400000	12000000	11800000	8184015	9485591	7854117	12700000	10600000	10600000	7935574	8821940	8073548	PC	733.563	9.078	[M+H]+ [M+K]+ [M+NH4]+ [M+Na]+		PC 16:0_16:0	C40 H80 N O8 P	Esi+
LPC 0:0/20:4	4	799524	664105	534695	330942	352081	244671	700186	543171	595562	331798	372484	440140	LPC	543.333	1.98	[M+H]+ [M+K]+ [M+NH4]+ [M+Na]+		LPC 0:0/20:4	C28 H50 N O7 P	Esi+
PC 18:0_20:3 RT:10.892	4	15000000	12900000	12800000	8227203	9832140	8977650	12800000	12600000	12200000	8149423	9599167	9830180	PC	811.61	10.892	[M+H]+ [M+K]+ [M+NH4]+ [M+Na]+		PC 18:0_20:3 RT:10.892	C46 H86 N O8 P	Esi+
TG 16:0_18:2_18:2	4	23600000	24400000	20900000	22700000	23000000	18600000	22500000	22600000	19300000	22500000	22500000	18500000	TG	854.737	13.89	[M+H]+ [M+K]+ [M+NH4]+ [M+Na]+		TG 16:0_18:2_18:2	C55 H98 O6	Esi+
SM d42:1 RT:12.297	4	11900000	9620158	17800000	8056705	10000000	12900000	10300000	10200000	16700000	8279911	9652220	13900000	SM	814.693	12.297	[M+H]+ [M+K]+ [M+NH4]+ [M+Na]+		SM d42:1 RT:12.297	C47 H95 N2 O6 P	Esi+
LPC 19:0/0:0	4	58536	43577	73842	27060	156058	80990	171022	166623	213889	170935	198252	246805	LPC	537.382	3.838	[M+H]+ [M+K]+ [M+NH4]+ [M+Na]+		LPC 19:0/0:0	C27 H56 N O7 P	Esi+
PC 18:1_20:4 RT:7.981:2	4	11900000	15200000	12800000	12600000	14400000	11400000	9092254	14000000	11200000	11400000	12700000	13500000	PC	807.578	7.981	[M+H]+ [M+K]+ [M+NH4]+ [M+Na]+		PC 18:1_20:4 RT:7.981:2	C46 H82 N O8 P	Esi+
SM d41:1 RT:12.142	4	4688294	2656004	7134502	3126404	2353755	5160933	3961553	2413329	6570535	3283565	2215501	5466071	SM	800.677	12.142	[M+H]+ [M+K]+ [M+NH4]+ [M+Na]+		SM d41:1 RT:12.142	C46 H93 N2 O6 P	Esi+
TG 16:0_16:1_18:1	4	15000000	16900000	12000000	16200000	17200000	12400000	14300000	15800000	11200000	15800000	16800000	12100000	TG	830.737	14.281	[M+H]+ [M+K]+ [M+NH4]+ [M+Na]+		TG 16:0_16:1_18:1	C53 H98 O6	Esi+
PC 18:2_18:2 RT:7.071	4	6396636	4576345	8194123	5119307	6115752	6342330	4711044	4113953	8557152	3277796	6344113	8598473	PC	781.563	7.071	[M+H]+ [M+K]+ [M+NH4]+ [M+Na]+		PC 18:2_18:2 RT:7.071	C44 H80 N O8 P	Esi+
PC 16:0_18:3 RT:7.114	4	4219074	3412051	6396628	3326514	4143569	5164871	3391879	3119053	6089952	3642522	4115406	5925040	PC	755.547	7.114	[M+H]+ [M+K]+ [M+Na]+		PC 16:0_18:3 RT:7.114	C42 H78 N O8 P	Esi+
SM d41:2 RT:11.779	4	1091462	1048638	997565	1046780	972642	835191	589175	957232	894537	785477	510556	949839	SM	798.662	11.779	[M+H]+ [M+K]+ [M+NH4]+ [M+Na]+		SM d41:2 RT:11.779	C46 H91 N2 O6 P	Esi+
LPC 20:0/0:0	4	310515	304998	354740	270870	306444	324983	293867	289149	349877	250066	316815	339216	LPC	551.394	4.202	[M+H]+ [M+K]+ [M+NH4]+ [M+Na]+		LPC 20:0/0:0	C28 H58 N O7 P	Esi+
TG 18:1_18:1_18:2	4	16200000	13800000	13800000	19500000	21900000	19700000	13100000	12700000	12800000	20100000	18800000	21600000	TG	882.768	14.425	[M+H]+ [M+K]+ [M+NH4]+ [M+Na]+		TG 18:1_18:1_18:2	C57 H102 O6	Esi+
SM d40:2 RT:11.576	4	1267609	388599	1228969	494443	1187175	932684	1095911	838958	1440042	488943	1000468	707747	SM	784.646	11.576	[M+H]+ [M+K]+ [M+NH4]+ [M+Na]+		SM d40:2 RT:11.576	C45 H89 N2 O6 P	Esi+
PC 18:2_20:4	4	5532147	5228946	4826629	2417134	2969299	3481162	4422696	4779162	5031262	3218799	3639181	2792635	PC	805.562	6.847	[M+H]+ [M+K]+ [M+NH4]+ [M+Na]+		PC 18:2_20:4	C46 H80 N O8 P	Esi+
SM d40:2 RT:11.425	4	1604178	2348885	1086838	864769	2310160	961800	1389135	2340912	1259736	1102515	2198234	1019529	SM	784.646	11.425	[M+H]+ [M+K]+ [M+NH4]+ [M+Na]+		SM d40:2 RT:11.425	C45 H89 N2 O6 P	Esi+
PC 18:1_20:3	4	5202986	5371667	4390258	3965263	5377273	3714740	4402119	5040918	3895499	4104021	5357132	4256571	PC	809.594	8.77	[M+H]+ [M+K]+ [M+NH4]+ [M+Na]+		PC 18:1_20:3	C46 H84 N O8 P	Esi+
PC 16:0_22:5	4	16300000	16800000	14800000	15200000	17300000	15000000	14000000	15800000	13700000	14800000	16200000	15400000	PC	807.579	7.981	[M+H]+ [M+K]+ [M+Na]+		PC 16:0_22:5	C46 H82 N O8 P	Esi+
PC 16:1_20:4	4	1739210	1803784	1267531	1146509	1630650	1109188	1472069	1651756	1220063	1135747	1568936	1232852	PC	779.547	6.515	[M+H]+ [M+K]+ [M+Na]+		PC 16:1_20:4	C44 H78 N O8 P	Esi+
LPC 17:0/0:0 RT:2.663	4	7817810	7337252	5958223	6628094	5484910	6148820	6007670	6760659	6102577	6578717	6223059	6606202	LPC	509.338	2.663	[M+H]+ [M+K]+ [M+NH4]+ [M+Na]+		LPC 17:0/0:0 RT:2.663	C25 H52 N O7 P	Esi+
PC 15:0_18:1	4	2210722	1938347	2633327	1708971	1965414	1927700	2119326	1853268	2333952	1756984	2265828	1976461	PC	745.561	8.363	[M+H]+ [M+NH4]+ [M+Na]+		PC 15:0_18:1	C41 H80 N O8 P	Esi+
PC 18:1_22:6 RT:7.631:1	4	12400000	13100000	13400000	9958367	12600000	12100000	9645696	11400000	11800000	9646649	11500000	13000000	PC	831.579	7.631	[M+H]+ [M+K]+ [M+NH4]+ [M+Na]+		PC 18:1_22:6 RT:7.631:1	C48 H82 N O8 P	Esi+
SM d34:2	4	2732306	2457659	2415403	2468189	2309879	2377151	2236838	2119540	2434196	2424809	2885891	3003916	SM	700.561	6.124	[M+H]+ [M+K]+ [M+NH4]+ [M+Na]+		SM d34:2	C39 H77 N2 O6 P	Esi+
PC 36:5	4	1577573	1299444	1260494	681542	522474	761187	1152340	1109892	1333220	786764	572988	963876	PC	779.547	6.803	[M+H]+ [M+K]+ [M+NH4]+ [M+Na]+		PC 36:5	C44 H78 N O8 P	Esi+
PC 18:2_20:3	4	16300000	16800000	14700000	15100000	17200000	14900000	13800000	15600000	13600000	14700000	16300000	15400000	PC	807.579	7.981	[M+H]+ [M+K]+ [M+Na]+		PC 18:2_20:3	C46 H82 N O8 P	Esi+
PC 18:2_18:2 RT:7.071:1	4	8387986	7467674	11200000	9596606	11600000	12100000	6560130	6534094	11500000	10200000	11400000	14100000	PC	781.563	7.071	[M+H]+ [M+K]+ [M+Na]+		PC 18:2_18:2 RT:7.071:1	C44 H80 N O8 P	Esi+
PC 38:7 RT:6.292	4	1118826	1377204	1203507	866461	1127008	632718	1275857	1383275	878512	766582	731519	693286	PC	803.547	6.292	[M+H]+ [M+K]+ [M+NH4]+ [M+Na]+		PC 38:7 RT:6.292	C46 H78 N O8 P	Esi+
ACar 16:1	4	53534	46400	55109	53176	42503	55069	60306	40558	50618	40712	90623	60106	ACar	397.32	1.532	[M+H]+ [M+K]+ [M+NH4]+ [M+Na]+		ACar 16:1	C23 H43 N O4	Esi+
PC 17:0_18:2	4	5876946	4231206	6792667	3745314	3875475	5258607	5435110	4079011	6645469	3985337	3906555	6044064	PC	771.578	8.904	[M+H]+ [M+K]+ [M+Na]+		PC 17:0_18:2	C43 H82 N O8 P	Esi+
PC 18:1_20:1	4	1303601	1244098	1182690	942844	1251505	1062667	1172086	1210464	1189093	1012208	1313365	1188034	PC	813.625	11.681	[M+H]+ [M+K]+ [M+Na]+		PC 18:1_20:1	C46 H88 N O8 P	Esi+
LPC 17:0/0:0 RT:2.970	4	352915	296618	309011	249331	235814	301178	284793	283720	294582	257308	266933	331463	LPC	509.342	2.97	[M+H]+ [M+K]+ [M+NH4]+ [M+Na]+		LPC 17:0/0:0 RT:2.970	C25 H52 N O7 P	Esi+
LPC 20:1/0:0	4	12100000	10900000	8454017	9236319	7873881	9112842	8371347	10100000	8861132	9485047	9705244	10400000	LPC	549.38	3.374	[M+H]+ [M+K]+ [M+Na]+		LPC 20:1/0:0	C28 H56 N O7 P	Esi+
ACar 14:1	4	158987	146933	121348	33213	99109	98887	149461	112721	112265	128511	122420	100749	ACar	369.287	1.455	[M+H]+ [M+K]+ [M+NH4]+ [M+Na]+		ACar 14:1	C21 H39 N O4	Esi+
LPC 20:3/0:0 RT:3.426	4	196778	136304	169771	100060	160478	196370	143195	145926	179864	117691	180877	221697	LPC	545.346	3.426	[M+H]+ [M+K]+ [M+NH4]+ [M+Na]+		LPC 20:3/0:0 RT:3.426	C28 H52 N O7 P	Esi+
TG 16:0_18:2_22:6 RT:13.537	4	18700000	19600000	23400000	13000000	15200000	16600000	18400000	18100000	23500000	13500000	14700000	16700000	TG	902.736	13.537	[M+H]+ [M+K]+ [M+Na]+		TG 16:0_18:2_22:6 RT:13.537	C59 H98 O6	Esi+
PC 15:0_18:2	4	1774996	1557976	2478452	1331645	1974515	2365441	1614122	1523788	2530621	1504299	2006856	2756689	PC	743.546	7.127	[M+H]+ [M+K]+ [M+Na]+		PC 15:0_18:2	C41 H78 N O8 P	Esi+
PC 36:3 RT:8.714	4	7091642	6528890	5800311	6894780	8416986	7489315	6224538	6096186	5327454	7159635	8307502	8334282	PC	783.578	8.714	[M+H]+ [M+K]+ [M+Na]+		PC 36:3 RT:8.714	C44 H82 N O8 P	Esi+
PC 16:0_18:3 RT:7.114:1	4	4154846	3357810	6317073	3237465	4044152	5052919	3343126	3069968	6011838	3551718	4016121	5811681	PC	755.547	7.114	[M+H]+ [M+K]+ [M+Na]+		PC 16:0_18:3 RT:7.114:1	C42 H78 N O8 P	Esi+
ACar 18:2	4	53931	61182	90835	40615	43166	44289	36852	59910	103161	39846	100357	45455	ACar	423.33	1.679	[M+H]+ [M+K]+ [M+NH4]+ [M+Na]+		ACar 18:2	C25 H45 N O4	Esi+
LPC 20:4/0:0 RT:2.595	4	532535	494430	453141	422695	410140	389084	427551	452798	441976	415809	523073	474858	LPC	543.34	2.595	[M+H]+ [M+K]+ [M+NH4]+ [M+Na]+		LPC 20:4/0:0 RT:2.595	C28 H50 N O7 P	Esi+
TG 16:0_18:1_22:6	4	7821830	8739762	8511561	5583020	8434224	9385947	4385815	7709687	8460044	8018923	5069551	9312618	TG	904.752	13.732	[M+H]+ [M+K]+ [M+NH4]+ [M+Na]+		TG 16:0_18:1_22:6	C59 H100 O6	Esi+
TG 16:0_16:0_18:1	4	8536174	7925982	7398374	7954294	7972930	6452361	8274547	7476590	6781555	8347793	8073014	6345939	TG	832.753	14.887	[M+H]+ [M+K]+ [M+NH4]+ [M+Na]+		TG 16:0_16:0_18:1	C53 H100 O6	Esi+
PC 34:0	4	5209133	4308346	3844225	3267967	3280136	2726061	4342690	3965953	3433457	3211979	2955533	3400816	PC	761.594	11.419	[M+H]+ [M+K]+ [M+NH4]+ [M+Na]+		PC 34:0	C42 H84 N O8 P	Esi+
SM d41:2 RT:11.779:1	4	1090729	1048638	997565	805222	972642	835191	589175	879317	894537	762483	510556	949839	SM	798.662	11.779	[M+H]+ [M+K]+ [M+NH4]+ [M+Na]+		SM d41:2 RT:11.779:1	C46 H91 N2 O6 P	Esi+
PC 35:2 RT:8.715	4	1131309	1	1	936334	1	1	130000	517081	1	891027	232195	1	PC	771.578	8.715	[M+H]+ [M+K]+ [M+NH4]+ [M+Na]+		PC 35:2 RT:8.715	C43 H82 N O8 P	Esi+
PC 38:2 RT:11.736	4	4516552	3903529	4830915	3106342	3670042	4031606	3937921	3698783	4472213	3195817	3520099	4371623	PC	813.625	11.736	[M+H]+ [M+K]+ [M+Na]+		PC 38:2 RT:11.736	C46 H88 N O8 P	Esi+
PC 30:0	4	932464	936649	896136	933501	1317072	887953	727614	750983	711196	921993	1186560	1040457	PC	705.531	7.25	[M+H]+ [M+K]+ [M+NH4]+ [M+Na]+		PC 30:0	C38 H76 N O8 P	Esi+
PC 40:5 RT:10.032	4	3625726	3169915	3150009	1621226	2056536	1869854	2611538	2805652	2886636	1595469	2149964	2311199	PC	835.609	10.032	[M+H]+ [M+K]+ [M+NH4]+ [M+Na]+		PC 40:5 RT:10.032	C48 H86 N O8 P	Esi+
PC 19:0_18:2	4	532629	223436	912504	382818	277699	634670	521487	221883	824144	321108	174304	450071	PC	799.609	11.339	[M+H]+ [M+K]+ [M+NH4]+ [M+Na]+		PC 19:0_18:2	C45 H86 N O8 P	Esi+
PC 37:4 RT:8.710	4	3657690	2410348	3955024	1441414	1123726	1738818	3306264	2302971	3592769	1589503	1334291	1813609	PC	795.578	8.71	[M+H]+ [M+K]+ [M+NH4]+ [M+Na]+		PC 37:4 RT:8.710	C45 H82 N O8 P	Esi+
SM d39:1	4	1088806	795705	1319456	754267	751110	875719	994872	793776	1259495	768697	636221	1018028	SM	772.646	11.771	[M+H]+ [M+K]+ [M+NH4]+ [M+Na]+		SM d39:1	C44 H89 N2 O6 P	Esi+
TG 16:0_18:1_20:4	4	11300000	18500000	7300433	17200000	17900000	16800000	11300000	10500000	7360699	17300000	17600000	17100000	TG	880.753	14.143	[M+H]+ [M+K]+ [M+NH4]+ [M+Na]+		TG 16:0_18:1_20:4	C57 H100 O6	Esi+
PC 40:8	4	6074661	5249360	5443665	3386760	3977446	3821396	5032584	4754795	5110128	3424572	3820703	4207121	PC	829.562	6.604	[M+H]+ [M+K]+ [M+NH4]+ [M+Na]+		PC 40:8	C48 H80 N O8 P	Esi+
PC 38:2 RT:11.736:1	4	3635868	2094151	4007896	2290589	2689705	2865483	1267854	1897039	3118782	2435688	2372203	3482680	PC	813.625	11.736	[M+H]+ [M+K]+ [M+NH4]+ [M+Na]+		PC 38:2 RT:11.736:1	C46 H88 N O8 P	Esi+
PC 18:1_18:3	4	6396636	4576345	8182902	5119307	6115752	6342330	4708900	4113953	8557152	3277796	6490842	8598473	PC	781.563	7.071	[M+H]+ [M+K]+ [M+NH4]+ [M+Na]+		PC 18:1_18:3	C44 H80 N O8 P	Esi+
PC 38:1	4	1491192	1257792	1340742	1015887	1028224	1008214	1325540	1276397	1285933	993903	938775	828119	PC	815.646	12.021	[M+H]+ [M+K]+ [M+Na]+		PC 38:1	C46 H90 N O8 P	Esi+
PC 14:0_18:2	4	800269	500977	561592	1377841	1796319	907032	684746	826072	626600	1170985	1710002	1425881	PC	729.531	6.466	[M+H]+ [M+K]+ [M+NH4]+ [M+Na]+		PC 14:0_18:2	C40 H76 N O8 P	Esi+
LPC 20:3/0:0 RT:2.307:1	4	213053	187135	175719	143435	156412	138540	184116	174374	161617	143709	169406	158713	LPC	545.348	2.307	[M+H]+ [M+K]+ [M+Na]+		LPC 20:3/0:0 RT:2.307:1	C28 H52 N O7 P	Esi+
LPE 16:0	4	241801	267747	343527	191039	337373	362443	210438	257499	298881	222129	369249	436724	LPE	453.286	2.663	[M+H]+ [M+K]+ [M+NH4]+ [M+Na]+		LPE 16:0	C21 H44 N O7 P	Esi+
LPC 0:0/20:3	4	96159	70192	101955	45171	72437	110288	72152	57379	111781	122562	73288	68749	LPC	545.348	2.307	[M+H]+ [M+K]+ [M+NH4]+ [M+Na]+		LPC 0:0/20:3	C28 H52 N O7 P	Esi+
LPC 22:5/0:0 RT:2.662	4	959420	905448	834122	811289	735621	789995	799069	844045	833098	817040	836114	850337	LPC	569.348	2.662	[M+H]+ [M+K]+ [M+Na]+		LPC 22:5/0:0 RT:2.662	C30 H52 N O7 P	Esi+
PC 37:1	4	189726	220057	227868	188615	88736	303874	232997	71498	255535	218307	246624	260499	PC	801.624	11.842	[M+H]+ [M+K]+ [M+NH4]+ [M+Na]+		PC 37:1	C45 H88 N O8 P	Esi+
HexCer_NS d18:1_24:1	4	1003235	997016	952932	720130	691880	753237	913840	977793	900605	745002	749689	787831	HexCer_NS	809.674	11.988	[M+H]+ [M+K]+ [M+Na]+		HexCer_NS d18:1_24:1	C48 H91 N O8	Esi+
PC 18:0_20:3 RT:11.397	4	316948	524407	345847	208728	298774	391165	335569	454640	276428	234438	365850	432508	PC	811.609	11.397	[M+H]+ [M+K]+ [M+NH4]+ [M+Na]+		PC 18:0_20:3 RT:11.397	C46 H86 N O8 P	Esi+
TG 52:3	4	42500000	44000000	37800000	39900000	40900000	34700000	41000000	42400000	35500000	39000000	38600000	34400000	TG	856.753	14.348	[M+H]+ [M+K]+ [M+NH4]+ [M+Na]+		TG 52:3	C55 H100 O6	Esi+
ACar 18:0	4	126970	89734	75628	70783	55434	63069	82749	80720	96187	63821	88510	85506	ACar	427.366	3.227	[M+H]+ [M+K]+ [M+NH4]+ [M+Na]+		ACar 18:0	C25 H49 N O4	Esi+
PC 38:3	4	8270349	6885018	7514102	2959425	3802631	3181563	6358765	6928066	7529592	3986293	4420148	5034536	PC	811.601	9.773	[M+H]+ [M+K]+ [M+NH4]+ [M+Na]+		PC 38:3	C46 H86 N O8 P	Esi+
SM d18:1_18:0	4	879910	1055630	1094600	807796	940756	1040024	846656	993945	885910	462123	1066173	1099031	SM	730.598	9.013	[M+H]+ [M+K]+ [M+NH4]+ [M+Na]+		SM d18:1_18:0	C41 H83 N2 O6 P	Esi+
Cer_NS d18:1_24:1	4	2888080	3410742	3691907	2166668	3241304	3223911	2645613	3168156	3397970	2319379	3154709	3257024	Cer_NS	647.622	12.269	[M+H]+ [M+K]+ [M+NH4]+ [M+Na]+		Cer_NS d18:1_24:1	C42 H81 N O3	Esi+
PC 17:0_20:4	4	795148	617118	768170	518223	611561	676700	721536	581867	778496	524353	614061	817932	PC	795.577	8.372	[M+H]+ [M+K]+ [M+Na]+		PC 17:0_20:4	C45 H82 N O8 P	Esi+
HexCer_NS d18:1_22:0	4	5236622	3238201	7379006	3333160	2613752	5228161	4666763	3069720	6849076	3582983	2636739	5566400	HexCer_NS	783.659	12.142	[M+H]+ [M+K]+ [M+Na]+		HexCer_NS d18:1_22:0	C46 H89 N O8	Esi+
TG 16:1_18:2_18:2	4	6219808	6891014	4904790	7868448	8314328	6361510	5886908	6482430	4684948	7981671	8125139	6315262	TG	852.72	13.556	[M+H]+ [M+K]+ [M+Na]+		TG 16:1_18:2_18:2	C55 H96 O6	Esi+
LPC 20:3/0:0 RT:2.307:2	4	189202	172304	152624	128841	140722	122762	167863	153477	143990	126075	147826	143870	LPC	545.348	2.307	[M+H]+ [M+K]+ [M+Na]+		LPC 20:3/0:0 RT:2.307:2	C28 H52 N O7 P	Esi+
TG 52:2	4	44800000	47900000	38000000	44600000	45000000	38200000	43100000	44600000	34800000	43900000	43900000	37200000	TG	858.769	14.87	[M+H]+ [M+K]+ [M+NH4]+ [M+Na]+		TG 52:2	C55 H102 O6	Esi+
TG 14:0_16:0_18:1	4	2235120	2164602	1468957	4217008	3706940	2615339	2102175	2000531	1333750	4129705	3780889	2573157	TG	804.721	14.275	[M+H]+ [M+K]+ [M+NH4]+ [M+Na]+		TG 14:0_16:0_18:1	C51 H96 O6	Esi+
SM d33:1	4	241471	215087	428095	194103	332888	330279	247939	156665	372035	226904	214181	360362	SM	688.553	6.48	[M+H]+ [M+K]+ [M+NH4]+ [M+Na]+		SM d33:1	C38 H77 N2 O6 P	Esi+
PC 35:3 RT:7.521	4	911910	956072	1066970	826355	968500	989605	832122	868889	1055696	826983	923919	1132675	PC	769.567	7.521	[M+H]+ [M+K]+ [M+Na]+		PC 35:3 RT:7.521	C43 H80 N O8 P	Esi+
SM d38:1	4	1863000	1996430	1810841	1205160	1630880	1461089	1819966	1838902	2029572	1174240	1679599	1537778	SM	758.63	11.375	[M+H]+ [M+K]+ [M+NH4]+ [M+Na]+		SM d38:1	C43 H87 N2 O6 P	Esi+
LPE 18:0	4	517958	631526	767975	494811	934754	958954	469270	568417	737309	570799	978834	1114890	LPE	481.317	3.52	[M+H]+ [M+K]+ [M+NH4]+ [M+Na]+		LPE 18:0	C23 H48 N O7 P	Esi+
LPC 22:5/0:0 RT:2.231	4	265941	246719	219774	220961	200300	199665	237316	219912	224317	200408	233870	235889	LPC	569.356	2.231	[M+H]+ [M+K]+ [M+Na]+		LPC 22:5/0:0 RT:2.231	C30 H52 N O7 P	Esi+
PC 35:1 RT:10.687	4	1758960	1112180	1943586	1420036	1	1847890	1621193	1102176	1756062	1450953	1270491	2029072	PC	773.593	10.687	[M+H]+ [M+K]+ [M+NH4]+ [M+Na]+		PC 35:1 RT:10.687	C43 H84 N O8 P	Esi+
PC 40:7	4	1935982	1791765	2135623	597395	1130368	844290	1401255	1632897	1825243	649115	968812	1053240	PC	831.578	7.255	[M+H]+ [M+K]+ [M+NH4]+ [M+Na]+		PC 40:7	C48 H82 N O8 P	Esi+
TG 18:1_18:2_18:3	4	4167502	4534639	3600448	6839282	6542887	6217270	3937539	4040758	3368835	6799385	6306640	6208918	TG	878.735	13.564	[M+H]+ [M+K]+ [M+Na]+		TG 18:1_18:2_18:3	C57 H98 O6	Esi+
PC 35:4	4	376978	347006	423574	588738	1029640	1070084	331455	328472	391348	650042	985706	1217012	PC	767.547	7.147	[M+H]+ [M+K]+ [M+Na]+		PC 35:4	C43 H78 N O8 P	Esi+
PC 17:1_18:2	4	592796	584359	647332	473791	614367	677507	538252	577690	677751	557907	615010	788211	PC	769.569	7.364	[M+H]+ [M+K]+ [M+Na]+		PC 17:1_18:2	C43 H80 N O8 P	Esi+
Cer_NS d18:1_22:0	4	2918626	3178363	4303814	2285099	3144586	4223191	2712736	2974227	4136002	2381284	3135511	4267886	Cer_NS	621.606	12.276	[M+H]+ [M+K]+ [M+NH4]+ [M+Na]+		Cer_NS d18:1_22:0	C40 H79 N O3	Esi+
PC 37:6	4	934136	798389	1006073	542732	647660	743855	867328	775812	1006747	565101	620088	805331	PC	791.546	6.708	[M+H]+ [M+K]+ [M+Na]+		PC 37:6	C45 H78 N O8 P	Esi+
PC 39:6 RT:8.063	4	759478	657334	713739	619959	639195	695336	683950	628989	701973	543711	550630	645386	PC	819.583	8.063	[M+H]+ [M+K]+ [M+Na]+		PC 39:6 RT:8.063	C47 H82 N O8 P	Esi+
PC 40:4 RT:11.659	4	1530932	1438270	2027928	904980	1045787	1233838	1572863	1331106	1502775	1094449	1170903	1546100	PC	837.624	11.659	[M+H]+ [M+K]+ [M+NH4]+ [M+Na]+		PC 40:4 RT:11.659	C48 H88 N O8 P	Esi+
LPE 18:1	4	78712	90570	91628	97469	141070	156138	69713	82327	74097	105381	162681	150266	LPE	479.301	2.841	[M+H]+ [M+K]+ [M+NH4]+ [M+Na]+		LPE 18:1	C23 H46 N O7 P	Esi+
PC 39:6 RT:8.274	4	2328184	1700122	2882578	1160566	1230568	1679832	2003870	1637622	2799649	1220470	1189304	1863004	PC	819.581	8.274	[M+H]+ [M+K]+ [M+Na]+		PC 39:6 RT:8.274	C47 H82 N O8 P	Esi+
PC 33:2	4	1776060	1555215	2479758	1317587	1955815	2347192	1614545	1522508	2524589	1490919	1992055	2740038	PC	743.546	7.127	[M+H]+ [M+K]+ [M+Na]+		PC 33:2	C41 H78 N O8 P	Esi+
SM d32:1	4	152907	196347	191156	225078	280389	189339	195071	157982	119606	106918	229064	178694	SM	674.537	5.89	[M+H]+ [M+K]+ [M+NH4]+ [M+Na]+		SM d32:1	C37 H75 N2 O6 P	Esi+
TG 48:2 RT:13.820	4	2659526	3422622	1846523	4577396	5071143	3310474	2435059	3072780	1591115	4442458	4965185	3152209	TG	802.705	13.82	[M+H]+ [M+K]+ [M+NH4]+ [M+Na]+		TG 48:2 RT:13.820	C51 H94 O6	Esi+
PC 17:0_18:1	4	425953	369187	416227	384592	371342	430779	362941	346319	392505	389586	388957	452584	PC	773.593	10.265	[M+H]+ [M+K]+ [M+Na]+		PC 17:0_18:1	C43 H84 N O8 P	Esi+
ACar 12:0 RT:0.884	4	252980	227720	199958	2868	1	1	223243	170146	190065	1	3203	1	ACar	343.274	0.884	[M+H]+ [M+K]+ [M+NH4]+ [M+Na]+		ACar 12:0 RT:0.884	C19 H37 N O4	Esi+
PC 14:0_18:1	4	6259141	8273438	5843076	6484947	10200000	6974258	5968425	7753898	5970663	6539052	10200000	7745845	PC	731.55	7.498	[M+H]+ [M+K]+ [M+Na]+		PC 14:0_18:1	C40 H78 N O8 P	Esi+
TG 18:1_18:2_22:6	4	5294929	6075576	7073571	4454762	5630072	6973950	4833652	4563264	6569723	4236013	4837761	7155412	TG	928.753	13.557	[M+H]+ [M+K]+ [M+NH4]+ [M+Na]+		TG 18:1_18:2_22:6	C61 H100 O6	Esi+
TG 51:2 RT:14.570	4	2667584	2475486	2154646	2154091	2147540	1974282	2581493	2271655	1989972	2259424	2127249	1938478	TG	844.752	14.57	[M+H]+ [M+K]+ [M+NH4]+ [M+Na]+		TG 51:2 RT:14.570	C54 H100 O6	Esi+
TG 50:2	4	15000000	16900000	12000000	16200000	17200000	12500000	14200000	15700000	11200000	15900000	16800000	12100000	TG	830.737	14.281	[M+H]+ [M+K]+ [M+NH4]+ [M+Na]+		TG 50:2	C53 H98 O6	Esi+
PC 38:7 RT:6.642	4	1071819	862727	877221	535722	551016	508638	875371	799719	809002	524766	531870	563704	PC	803.546	6.642	[M+H]+ [M+K]+ [M+Na]+		PC 38:7 RT:6.642	C46 H78 N O8 P	Esi+
TG 16:1_16:1_18:2	4	2407050	3435881	1690472	4291268	4682832	3123345	2215132	3105850	1423031	4441524	4567714	3076162	TG	826.705	13.471	[M+H]+ [M+K]+ [M+NH4]+ [M+Na]+		TG 16:1_16:1_18:2	C53 H94 O6	Esi+
Cer_NS d18:1_24:0	4	2873267	3026808	5326321	2193075	3023873	4705401	2789096	2827713	5204560	2354890	3012110	5043775	Cer_NS	649.638	12.602	[M+H]+ [M+K]+ [M+NH4]+ [M+Na]+		Cer_NS d18:1_24:0	C42 H83 N O3	Esi+
PC 40:4 RT:11.447	4	2026114	1971132	1791753	1010064	1184441	1066728	1741678	1780612	1585179	1047152	1115395	1110918	PC	837.626	11.447	[M+H]+ [M+K]+ [M+Na]+		PC 40:4 RT:11.447	C48 H88 N O8 P	Esi+
SM d34:0	4	146798	144823	221031	143542	219227	233845	185668	140888	159555	156374	154451	205556	SM	704.583	7.793	[M+H]+ [M+K]+ [M+NH4]+ [M+Na]+		SM d34:0	C39 H81 N2 O6 P	Esi+
TG 52:4	4	23900000	24600000	20800000	22700000	23000000	18600000	22300000	22600000	19500000	22500000	22500000	18500000	TG	854.737	13.89	[M+H]+ [M+K]+ [M+NH4]+ [M+Na]+		TG 52:4	C55 H98 O6	Esi+
PC 40:5 RT:10.924	4	1473440	1380213	1263290	759806	958087	832748	1228506	1298012	1156848	767258	927789	862938	PC	835.609	10.924	[M+H]+ [M+K]+ [M+Na]+		PC 40:5 RT:10.924	C48 H86 N O8 P	Esi+
SM d41:1 RT:12.142:1	4	4794481	2656004	7134502	3123693	2353755	5179483	3961553	2415178	6570535	3282396	2213893	5466071	SM	800.677	12.142	[M+H]+ [M+K]+ [M+NH4]+ [M+Na]+		SM d41:1 RT:12.142:1	C46 H93 N2 O6 P	Esi+
PC 36:0	4	1121392	960288	847773	591915	589514	660930	977331	941508	770161	612944	619616	600720	PC	789.626	11.984	[M+H]+ [M+K]+ [M+Na]+		PC 36:0	C44 H88 N O8 P	Esi+
PC 42:7	4	1056188	1131431	1225378	416842	462196	499938	896646	1036926	1141017	427872	492782	544490	PC	859.609	9.523	[M+H]+ [M+K]+ [M+Na]+		PC 42:7	C50 H86 N O8 P	Esi+
SM d42:1 RT:12.297:1	4	13200000	12100000	19100000	9123198	11200000	14200000	11600000	11400000	18000000	9361338	10700000	15200000	SM	814.693	12.297	[M+H]+ [M+K]+ [M+Na]+		SM d42:1 RT:12.297:1	C47 H95 N2 O6 P	Esi+
TG 16:0_18:1_20:1	4	13900000	15300000	10600000	21100000	19800000	15500000	12900000	13100000	8852401	20800000	19000000	16700000	TG	886.799	15.57	[M+H]+ [M+K]+ [M+NH4]+ [M+Na]+		TG 16:0_18:1_20:1	C57 H106 O6	Esi+
TG 16:0_17:1_18:2	4	1547867	1654279	1214343	1011603	1266633	996614	1440221	1366969	1214066	1208266	1229672	1033316	TG	842.736	14.085	[M+H]+ [M+K]+ [M+NH4]+ [M+Na]+		TG 16:0_17:1_18:2	C54 H98 O6	Esi+
PC 37:5 RT:7.237	4	1453512	1306244	1475820	850349	1020525	733215	1243425	1195894	1390379	837211	979544	1114695	PC	793.566	7.237	[M+H]+ [M+K]+ [M+Na]+		PC 37:5 RT:7.237	C45 H80 N O8 P	Esi+
TG 14:1_16:0_18:2	4	991329	1703954	868983	1990549	2379500	1790675	970036	1488499	801434	1937345	2383886	1782788	TG	800.689	13.43	[M+H]+ [M+K]+ [M+NH4]+ [M+Na]+		TG 14:1_16:0_18:2	C51 H92 O6	Esi+
ACar 20:4	4	190054	171741	157853	176491	168492	169414	171326	161533	170756	148080	171107	162835	ACar	447.336	2.28	[M+H]+ [M+K]+ [M+Na]+		ACar 20:4	C27 H45 N O4	Esi+
PE 22:2_16:4	4	74100000	79600000	80600000	60400000	67900000	66400000	75600000	76500000	76900000	60600000	65000000	68500000	PE	763.516	7.709	[M+H]+ [M+K]+ [M+NH4]+ [M+Na]+		PE 22:2_16:4	C43 H74 N O8 P	Esi+
PC 20:4_22:6	4	2248628	2269078	2618543	1028681	1812073	1636006	1702669	2056557	2559644	1098421	1660065	1863732	PC	853.563	6.386	[M+H]+ [M+K]+ [M+NH4]+ [M+Na]+		PC 20:4_22:6	C50 H80 N O8 P	Esi+
PC 34:4	4	230083	239736	143251	393837	352489	336775	201840	164653	149889	367077	273402	430563	PC	753.531	6.321	[M+H]+ [M+K]+ [M+NH4]+ [M+Na]+		PC 34:4	C42 H76 N O8 P	Esi+
ACar 16:2	4	7874023	6044910	6041619	3493289	2854399	1742496	5574856	3460128	4890250	2597299	2262542	3839120	ACar	395.292	1.327	[M+H]+ [M+K]+ [M+NH4]+ [M+Na]+		ACar 16:2	C23 H41 N O4	Esi+
PC 34:3	4	4292566	4628026	3665193	4290855	5849549	4414595	3827288	4300279	3673384	4229654	5419722	4808664	PC	755.547	6.745	[M+H]+ [M+K]+ [M+Na]+		PC 34:3	C42 H78 N O8 P	Esi+
PC 42:9	4	1003810	818369	1043675	410301	503255	525977	815164	1095752	960191	457683	464480	512232	PC	855.576	9.26	[M+H]+ [M+K]+ [M+NH4]+ [M+Na]+		PC 42:9	C50 H82 N O8 P	Esi+
PC 39:4 RT:11.127	4	1358912	971236	1588022	830693	834009	1181583	1179976	905037	1498540	882742	775156	1257659	PC	823.609	11.127	[M+H]+ [M+K]+ [M+Na]+		PC 39:4 RT:11.127	C47 H86 N O8 P	Esi+
PC 36:6	4	402977	361649	316453	444293	445394	395025	313394	317655	264181	416291	435273	419805	PC	777.53	6.119	[M+H]+ [M+K]+ [M+Na]+		PC 36:6	C44 H76 N O8 P	Esi+
ACar 10:0 RT:0.893	4	167166	158024	149324	16582	6224	6716	153042	145573	155854	26270	5502	1	ACar	315.242	0.893	[M+H]+ [M+K]+ [M+NH4]+ [M+Na]+		ACar 10:0 RT:0.893	C17 H33 N O4	Esi+
PC 37:3 RT:9.254	4	305020	248614	300509	209646	254516	274280	252338	243464	272428	235371	242516	276376	PC	797.593	9.254	[M+H]+ [M+K]+ [M+Na]+		PC 37:3 RT:9.254	C45 H84 N O8 P	Esi+
TG 54:4	4	16200000	15300000	13800000	20800000	21900000	19700000	13100000	12700000	12800000	20100000	18800000	21500000	TG	882.768	14.425	[M+H]+ [M+K]+ [M+NH4]+ [M+Na]+		TG 54:4	C57 H102 O6	Esi+
HexCer_NS d18:1_23:0	4	715314	601397	709586	467628	494423	476760	631840	591572	653160	468982	468627	485439	HexCer_NS	797.674	12.11	[M+H]+ [M+K]+ [M+Na]+		HexCer_NS d18:1_23:0	C47 H91 N O8	Esi+
ACar 12:1	4	424531	380041	381987	19629	3116	4756	364282	347942	332380	21748	14056	2119	ACar	341.26	0.888	[M+H]+ [M+K]+ [M+NH4]+ [M+Na]+		ACar 12:1	C19 H35 N O4	Esi+
PC 39:3 RT:11.608	4	111857	84023	107746	77874	177715	54059	130600	134461	196097	98555	47248	207022	PC	825.624	11.608	[M+H]+ [M+K]+ [M+NH4]+ [M+Na]+		PC 39:3 RT:11.608	C47 H88 N O8 P	Esi+
LPC 22:6/0:0	4	22700000	21500000	18500000	18900000	17100000	18300000	18100000	20100000	18800000	19200000	19200000	19500000	LPC	567.343	2.662	[M+H]+ [M+K]+ [M+Na]+		LPC 22:6/0:0	C30 H50 N O7 P	Esi+
TG 54:3	4	15600000	16600000	15000000	25600000	24400000	24600000	16000000	15800000	13500000	23800000	21800000	23500000	TG	884.784	14.949	[M+H]+ [M+K]+ [M+NH4]+ [M+Na]+		TG 54:3	C57 H104 O6	Esi+
PC 37:5 RT:7.224	4	1067985	953662	1093010	559881	724491	784600	929659	890972	1061706	574939	689315	809862	PC	793.562	7.224	[M+H]+ [M+K]+ [M+Na]+		PC 37:5 RT:7.224	C45 H80 N O8 P	Esi+
PC 40:6 RT:8.159	4	893079	920967	951962	747216	1122782	1147029	694413	814106	876576	765076	1088692	1292639	PC	833.594	8.159	[M+H]+ [M+K]+ [M+Na]+		PC 40:6 RT:8.159	C48 H84 N O8 P	Esi+
PE 38:4	4	83500000	75700000	90500000	59200000	71700000	86800000	77400000	71700000	90400000	61100000	68500000	80600000	PE	767.548	10.115	[M+H]+ [M+K]+ [M+NH4]+ [M+Na]+		PE 38:4	C43 H78 N O8 P	Esi+
TG 60:12	4	696695	792898	1595352	390911	490726	680402	631950	629797	1560164	328925	401242	830379	TG	950.736	13.11	[M+H]+ [M+K]+ [M+NH4]+ [M+Na]+		TG 60:12	C63 H98 O6	Esi+
TG 54:5	4	11700000	12200000	10800000	14500000	14100000	13200000	11300000	10600000	10600000	13900000	13600000	13300000	TG	880.752	13.975	[M+H]+ [M+K]+ [M+NH4]+ [M+Na]+		TG 54:5	C57 H100 O6	Esi+
TG 16:0_18:0_18:1	4	9684715	9573166	7419243	11300000	10300000	8755321	9857679	8831429	6645899	12000000	10800000	8725514	TG	860.784	15.599	[M+H]+ [M+K]+ [M+NH4]+ [M+Na]+		TG 16:0_18:0_18:1	C55 H104 O6	Esi+
PC 36:1	4	34600000	31500000	29800000	43600000	45400000	38400000	30000000	29800000	27100000	43300000	42700000	42800000	PC	787.61	11.542	[M+H]+ [M+K]+ [M+Na]+		PC 36:1	C44 H86 N O8 P	Esi+
CE 18:1	4	34975	39385	40513	20093	30096	27265	23659	30475	41454	13932	26561	26477	CE	650.598	15.854	[M+H]+ [M+K]+ [M+NH4]+ [M+Na]+		CE 18:1	C45 H78 O2	Esi+
LPC 24:0/0:0	4	72389	73866	92757	58616	65801	66798	67228	71055	82968	67314	63426	68435	LPC	607.457	5.882	[M+H]+ [M+K]+ [M+Na]+		LPC 24:0/0:0	C32 H66 N O7 P	Esi+
SM d40:3	4	946703	955062	934653	1483701	1686351	1614818	793452	839761	852440	1381641	1536078	1586104	SM	782.63	9.48	[M+H]+ [M+K]+ [M+Na]+		SM d40:3	C45 H87 N2 O6 P	Esi+
SM d43:1	4	453641	374685	636959	401533	401264	556888	439768	345529	627096	417919	410404	607549	SM	828.708	12.484	[M+H]+ [M+K]+ [M+Na]+		SM d43:1	C48 H97 N2 O6 P	Esi+
SM d43:2	4	2978028	2752770	3863151	1379952	1352942	2586522	2610770	2554512	3652912	1650517	1655440	2502765	SM	826.698	11.965	[M+H]+ [M+K]+ [M+Na]+		SM d43:2	C48 H95 N2 O6 P	Esi+
TG 14:0_16:0_16:1	4	492436	650165	398745	1701050	1709688	1185028	446761	557611	353670	1696250	1686767	1130578	TG	776.689	13.786	[M+H]+ [M+K]+ [M+NH4]+ [M+Na]+		TG 14:0_16:0_16:1	C49 H92 O6	Esi+
PC 39:3 RT:11.605	4	597296	544340	648160	477281	390061	584246	561384	525577	613297	482871	497003	598121	PC	825.625	11.605	[M+H]+ [M+K]+ [M+Na]+		PC 39:3 RT:11.605	C47 H88 N O8 P	Esi+
PC 40:3	4	613131	631281	693315	396808	446736	572808	594699	588865	662156	408535	497501	573703	PC	839.644	11.865	[M+H]+ [M+K]+ [M+Na]+		PC 40:3	C48 H90 N O8 P	Esi+
ACar 14:2	4	445448	375052	360926	112533	101081	99291	385133	362386	360770	104868	125538	91316	ACar	367.269	0.969	[M+H]+ [M+K]+ [M+NH4]+ [M+Na]+		ACar 14:2	C21 H37 N O4	Esi+
Cer_NS d18:1_23:0 RT:12.436	4	969684	660237	2009008	745828	673461	1830376	908514	628189	1966496	784658	675515	1934545	Cer_NS	635.621	12.436	[M+H]+ [M+K]+ [M+Na]+		Cer_NS d18:1_23:0 RT:12.436	C41 H81 N O3	Esi+
TG 16:0_18:2_22:6 RT:13.401	4	3035352	3291982	3814951	3436865	3715160	4029508	2872686	2875696	3706629	3421281	3531341	4147291	TG	902.736	13.401	[M+H]+ [M+K]+ [M+Na]+		TG 16:0_18:2_22:6 RT:13.401	C59 H98 O6	Esi+
PC 37:3 RT:9.563	4	1461797	1309415	1567617	1302080	1390531	1440169	1317339	1217459	1474942	1273376	1318551	1455370	PC	797.594	9.563	[M+H]+ [M+K]+ [M+Na]+		PC 37:3 RT:9.563	C45 H84 N O8 P	Esi+
TG 53:3	4	2624757	2420829	2343995	2538520	2346453	2425263	2526530	2206524	2143229	2605174	2248918	2405709	TG	870.767	14.63	[M+H]+ [M+K]+ [M+NH4]+ [M+Na]+		TG 53:3	C56 H102 O6	Esi+
PC 31:0	4	1946061	2010260	2200621	1635017	2101705	2168015	1740136	1822699	2040454	1692249	2049357	2237009	PC	719.544	8.016	[M+H]+ [M+K]+ [M+Na]+		PC 31:0	C39 H78 N O8 P	Esi+
TG 56:6	4	21900000	22500000	23000000	19200000	20400000	21000000	20800000	20300000	21400000	19100000	19500000	20800000	TG	906.768	14.137	[M+H]+ [M+K]+ [M+NH4]+ [M+Na]+		TG 56:6	C59 H102 O6	Esi+
TG 48:2 RT:13.820:1	4	2659636	3422536	1846523	4553008	5068425	3309147	2435059	3072783	1589827	4443799	5004656	3151317	TG	802.705	13.82	[M+H]+ [M+K]+ [M+NH4]+ [M+Na]+		TG 48:2 RT:13.820:1	C51 H94 O6	Esi+
TG 56:7	4	7678266	8767754	6702581	5583020	8435267	6081533	4385815	7700578	8540233	8040647	5069551	9313373	TG	904.752	13.732	[M+H]+ [M+K]+ [M+NH4]+ [M+Na]+		TG 56:7	C59 H100 O6	Esi+
TG 18:0_18:1_20:4	4	11300000	11800000	9299503	6138058	6637496	5038184	10300000	4681117	8377048	6250162	6246662	5302017	TG	908.784	14.542	[M+H]+ [M+K]+ [M+NH4]+ [M+Na]+		TG 18:0_18:1_20:4	C59 H104 O6	Esi+
ACar 10:1 RT:0.846	4	178628	159723	144168	5643	1	2871	149946	141983	129102	2208	13780	6990	ACar	313.225	0.846	[M+H]+ [M+K]+ [M+NH4]+ [M+Na]+		ACar 10:1 RT:0.846	C17 H31 N O4	Esi+
PC 42:6	4	1175433	1017060	1390700	619577	705741	854896	1009041	956168	1255372	624322	637529	960818	PC	861.625	11.506	[M+H]+ [M+K]+ [M+Na]+		PC 42:6	C50 H88 N O8 P	Esi+
PC 40:2	4	458476	417774	497701	320009	347908	411596	436262	405627	464096	324447	333880	389871	PC	841.657	12.111	[M+H]+ [M+K]+ [M+Na]+		PC 40:2	C48 H92 N O8 P	Esi+
PC 38:7 RT:6.292:1	4	1272063	1308798	1203507	827186	1108836	633058	1271492	1361324	820289	688183	731519	693286	PC	803.547	6.292	[M+H]+ [M+K]+ [M+NH4]+ [M+Na]+		PC 38:7 RT:6.292:1	C46 H78 N O8 P	Esi+
TG 18:1_18:1_20:1	4	3582974	4711110	3125454	5838344	5217017	4259934	3790995	4214139	2602762	5508745	4985915	3931613	TG	912.815	15.545	[M+H]+ [M+K]+ [M+NH4]+ [M+Na]+		TG 18:1_18:1_20:1	C59 H108 O6	Esi+
TG 54:6 RT:13.731	4	19500000	14300000	22100000	11700000	14300000	14000000	18600000	15700000	20300000	13100000	12700000	12600000	TG	878.737	13.731	[M+H]+ [M+K]+ [M+NH4]+ [M+Na]+		TG 54:6 RT:13.731	C57 H98 O6	Esi+
PC 17:1_22:6	4	580321	439356	573070	418724	444951	460551	465260	426526	594621	414339	446348	508401	PC	817.562	6.95	[M+H]+ [M+K]+ [M+Na]+		PC 17:1_22:6	C47 H80 N O8 P	Esi+
TG 16:0_16:0_16:0	4	741024	481844	496469	325714	328878	245922	595573	483362	442367	363701	341725	256199	TG	806.736	14.909	[M+H]+ [M+K]+ [M+NH4]+ [M+Na]+		TG 16:0_16:0_16:0	C51 H98 O6	Esi+
PC 40:6 RT:8.159:1	4	726599	773838	771099	630849	982637	993121	564623	680639	690491	649321	934702	1118693	PC	833.594	8.159	[M+H]+ [M+K]+ [M+Na]+		PC 40:6 RT:8.159:1	C48 H84 N O8 P	Esi+
PC 40:6 RT:8.789	4	723529	709097	631091	465914	577125	462075	616997	656756	576215	469114	583960	495129	PC	833.593	8.789	[M+H]+ [M+K]+ [M+Na]+		PC 40:6 RT:8.789	C48 H84 N O8 P	Esi+
Cer_NS d18:1_24:2	4	524828	602108	628050	307139	486815	405804	460661	602655	598346	290859	360051	302174	Cer_NS	645.607	12.03	[M+H]+ [M+K]+ [M+Na]+		Cer_NS d18:1_24:2	C42 H79 N O3	Esi+
ACar 8:0	4	129953	110480	104573	7268	1633	1947	80750	68677	61512	9280	2536	3879	ACar	287.21	0.801	[M+H]+ [M+K]+ [M+NH4]+ [M+Na]+		ACar 8:0	C15 H29 N O4	Esi+
TG 17:1_18:1_18:2	4	1439706	1344036	1268020	1399734	1340409	1264543	1365372	1253580	1207648	1385105	1297702	1273177	TG	868.751	14.094	[M+H]+ [M+K]+ [M+Na]+		TG 17:1_18:1_18:2	C56 H100 O6	Esi+
SM d35:1	4	510340	392707	417628	569593	404892	509313	631271	361894	506830	568028	481027	413174	SM	716.584	8.048	[M+H]+ [M+K]+ [M+Na]+		SM d35:1	C40 H81 N2 O6 P	Esi+
PC 16:1_18:3 RT:6.320	4	205038	1	105527	391366	329476	247938	207174	167546	142346	157130	259873	346011	PC	753.531	6.32	[M+H]+ [M+K]+ [M+NH4]+ [M+Na]+		PC 16:1_18:3 RT:6.320	C42 H76 N O8 P	Esi+
PE 18:1_20:4	4	16400000	17100000	20600000	20200000	19000000	24100000	15400000	17400000	16100000	22500000	27100000	21500000	PE	765.532	8.203	[M+H]+ [M+K]+ [M+NH4]+ [M+Na]+		PE 18:1_20:4	C43 H76 N O8 P	Esi+
PE 36:2	4	6130456	5957367	9165137	6570309	8161449	9223247	5851903	5789265	8803214	5985854	5859885	9328782	PE	743.547	10.484	[M+H]+ [M+K]+ [M+NH4]+ [M+Na]+		PE 36:2	C41 H78 N O8 P	Esi+
TG 15:0_16:0_18:1 RT:14.573	4	599962	507357	475479	499278	465334	464184	580019	459555	384253	545120	447149	448564	TG	818.736	14.573	[M+H]+ [M+K]+ [M+NH4]+ [M+Na]+		TG 15:0_16:0_18:1 RT:14.573	C52 H98 O6	Esi+
PC 35:3 RT:7.518	4	1307893	1329165	1507710	1077903	1360509	1418135	1187375	1251763	1547983	1150769	1338098	1640473	PC	769.567	7.518	[M+H]+ [M+K]+ [M+Na]+		PC 35:3 RT:7.518	C43 H80 N O8 P	Esi+
PC 39:5 RT:8.865	4	178722	86196	171130	85015	66589	121765	138010	102538	165206	82034	90488	128683	PC	821.594	8.865	[M+H]+ [M+K]+ [M+NH4]+ [M+Na]+		PC 39:5 RT:8.865	C47 H84 N O8 P	Esi+
PE 34:2	4	4368905	4698996	6308234	3821091	4597737	5362012	4083099	4369345	6484749	3817050	4827937	5985771	PE	715.516	8.219	[M+H]+ [M+K]+ [M+NH4]+ [M+Na]+		PE 34:2	C39 H74 N O8 P	Esi+
TG 16:0_18:1_19:1 RT:15.213	4	1875500	1446993	1632257	1904121	1107608	1912758	1	1430173	1300505	2023243	1083991	1280224	TG	872.783	15.213	[M+H]+ [M+K]+ [M+NH4]+ [M+Na]+		TG 16:0_18:1_19:1 RT:15.213	C56 H104 O6	Esi+
TG 52:5	4	5554255	5935394	4419676	6778930	7230277	5624169	5118748	5477449	4429342	6744183	7183127	5658469	TG	852.721	13.556	[M+H]+ [M+K]+ [M+NH4]+ [M+Na]+		TG 52:5	C55 H96 O6	Esi+
ACar 18:3	4	185556	110113	63433	66546	77063	66525	54012	91629	84891	81569	79325	135481	ACar	421.32	1.681	[M+H]+ [M+K]+ [M+NH4]+ [M+Na]+		ACar 18:3	C25 H43 N O4	Esi+
TG 16:0_16:0_18:0	4	1441912	1033009	804293	708048	637541	503719	1323684	963728	683772	808533	715954	499561	TG	834.767	15.62	[M+H]+ [M+K]+ [M+NH4]+ [M+Na]+		TG 16:0_16:0_18:0	C53 H102 O6	Esi+
LPC 22:1/0:0	4	197321	203333	182871	175354	163845	176927	173482	173700	166237	168561	185851	181764	LPC	577.411	4.332	[M+H]+ [M+K]+ [M+Na]+		LPC 22:1/0:0	C30 H60 N O7 P	Esi+
PC 41:6	4	291565	124828	401673	121669	198614	268621	237143	83753	366919	124937	189059	270934	PC	847.609	10.602	[M+H]+ [M+K]+ [M+NH4]+ [M+Na]+		PC 41:6	C49 H86 N O8 P	Esi+
PE 40:6	4	72000000	66300000	75200000	36500000	45900000	49300000	64600000	64300000	73600000	40500000	46400000	54600000	PE	791.547	9.774	[M+H]+ [M+K]+ [M+Na]+		PE 40:6	C45 H78 N O8 P	Esi+
Cer_NS d18:1_23:0 RT:12.436:1	4	951361	648036	1977317	730348	663460	1797981	891070	618488	1939628	769805	663413	1903643	Cer_NS	635.621	12.436	[M+H]+ [M+K]+ [M+Na]+		Cer_NS d18:1_23:0 RT:12.436:1	C41 H81 N O3	Esi+
PC 20:0_20:4	4	1958646	1926997	1706266	973926	1146792	1013689	1691584	1738210	1536713	990040	1057324	1070020	PC	837.626	11.447	[M+H]+ [M+K]+ [M+Na]+		PC 20:0_20:4	C48 H88 N O8 P	Esi+
TG 54:6 RT:13.718	4	8711629	10500000	9239620	11100000	11600000	10300000	9256709	9133705	9271301	10700000	11200000	10100000	TG	878.736	13.718	[M+H]+ [M+K]+ [M+Na]+		TG 54:6 RT:13.718	C57 H98 O6	Esi+
PC 39:5 RT:7.081	4	2823532	2538217	3827346	2734632	3499162	3663905	2194542	2263932	3881818	3103653	3546818	4249312	PC	821.594	7.081	[M+H]+ [M+K]+ [M+Na]+		PC 39:5 RT:7.081	C47 H84 N O8 P	Esi+
PC 40:6 RT:8.159:2	4	671209	737496	713298	602532	947069	939834	530932	647171	656405	609217	903740	1079868	PC	833.594	8.159	[M+H]+ [M+K]+ [M+Na]+		PC 40:6 RT:8.159:2	C48 H84 N O8 P	Esi+
TG 20:4_20:4_22:6	4	463122	526525	1073796	213759	293752	446352	441296	444433	1092755	213465	270380	457777	TG	974.736	12.99	[M+H]+ [M+K]+ [M+NH4]+ [M+Na]+		TG 20:4_20:4_22:6	C65 H98 O6	Esi+
TG 58:9	4	5633495	5835113	7073571	4454762	6021061	6973950	4833652	4626270	6569723	4236013	4837761	7155412	TG	928.753	13.557	[M+H]+ [M+K]+ [M+NH4]+ [M+Na]+		TG 58:9	C61 H100 O6	Esi+
SM d32:2	4	3525929	3288390	3001372	3175599	2711062	2779679	3066410	2567958	3133403	2963578	3640039	3695795	SM	672.532	5.148	[M+H]+ [M+K]+ [M+NH4]+ [M+Na]+		SM d32:2	C37 H73 N2 O6 P	Esi+
PC 36:3 RT:11.393	4	670990	519192	846018	433438	409104	618747	616643	484978	749889	522128	358439	630432	PC	783.58	11.393	[M+H]+ [M+K]+ [M+NH4]+ [M+Na]+		PC 36:3 RT:11.393	C44 H82 N O8 P	Esi+
TG 51:2 RT:14.570:1	4	2667584	2475486	2154646	2154091	2147540	1974282	2581493	2271655	1989972	2259424	2127249	1934536	TG	844.752	14.57	[M+H]+ [M+K]+ [M+NH4]+ [M+Na]+		TG 51:2 RT:14.570:1	C54 H100 O6	Esi+
TG 50:4	4	2407050	3009760	1690472	4291268	4680828	3123345	2215132	3103135	1423031	4447643	4574508	3076162	TG	826.705	13.471	[M+H]+ [M+K]+ [M+NH4]+ [M+Na]+		TG 50:4	C53 H94 O6	Esi+
PC 22:1_20:4	4	718231	655508	715259	345922	413567	457522	646729	647501	690392	390935	413822	493224	PC	863.639	11.637	[M+H]+ [M+K]+ [M+Na]+		PC 22:1_20:4	C50 H90 N O8 P	Esi+
TG 15:0_18:2_18:2	4	394964	385697	325828	240146	377945	279152	319873	452922	328862	353883	342443	338460	TG	840.72	13.67	[M+H]+ [M+K]+ [M+NH4]+ [M+Na]+		TG 15:0_18:2_18:2	C54 H96 O6	Esi+
TG 54:6 RT:13.731:1	4	19500000	14300000	22100000	11700000	14300000	14000000	18600000	15700000	20300000	12200000	12700000	12600000	TG	878.737	13.731	[M+H]+ [M+K]+ [M+NH4]+ [M+Na]+		TG 54:6 RT:13.731:1	C57 H98 O6	Esi+
PC 30:1	4	359070	345604	348388	327388	377106	339930	311637	326935	335553	313223	400309	378765	PC	703.519	6.03	[M+H]+ [M+K]+ [M+Na]+		PC 30:1	C38 H74 N O8 P	Esi+
PC 37:4 RT:7.840	4	317757	312339	299976	319338	355189	338607	277998	294065	276945	310835	341137	310658	PC	795.578	7.84	[M+H]+ [M+K]+ [M+Na]+		PC 37:4 RT:7.840	C45 H82 N O8 P	Esi+
TG 16:0_18:0_18:0	4	877528	604210	510956	464316	401437	344761	758908	595304	422925	509271	419038	362813	TG	862.799	16.49	[M+H]+ [M+K]+ [M+NH4]+ [M+Na]+		TG 16:0_18:0_18:0	C55 H106 O6	Esi+
TG 58:10	4	1696611	1978676	3135118	1718283	2044697	2688517	1706169	1732525	3056692	1794444	1871951	2719334	TG	926.736	13.248	[M+H]+ [M+K]+ [M+NH4]+ [M+Na]+		TG 58:10	C61 H98 O6	Esi+
TG 54:2	4	13900000	15300000	10600000	21100000	19800000	15500000	12900000	13100000	8852401	20800000	19000000	16700000	TG	886.799	15.57	[M+H]+ [M+K]+ [M+NH4]+ [M+Na]+		TG 54:2	C57 H106 O6	Esi+
Cholesterol 0:0	4	58587	66623	61125	66261	64614	71388	58068	63665	54185	62348	63307	61476	Cholesterol	386.356	7.238	[M+H]+ [M+K]+ [M+NH4]+ [M+Na]+		Cholesterol 0:0	C27 H46 O	Esi+
PC 42:4	4	145823	220466	169268	50817	16239	36703	211295	234969	184814	28512	82479	60281	PC	865.658	11.913	[M+H]+ [M+K]+ [M+NH4]+ [M+Na]+		PC 42:4	C50 H92 N O8 P	Esi+
Cer_NS d18:1_16:0	4	384936	438900	565352	296666	479301	617773	382880	363958	583549	445215	512377	674283	Cer_NS	537.513	8.951	[M+H]+ [M+K]+ [M+NH4]+ [M+Na]+		Cer_NS d18:1_16:0	C34 H67 N O3	Esi+
TG 54:7	4	3855355	4433170	4021075	4513736	4885147	4467785	3796883	4049408	3931854	4539432	4789917	4434286	TG	876.72	13.425	[M+H]+ [M+K]+ [M+Na]+		TG 54:7	C57 H96 O6	Esi+
ACar 20:2	4	762771	637407	629169	599394	528967	545368	624885	595307	693876	606222	727154	625216	ACar	451.366	2.317	[M+H]+ [M+K]+ [M+Na]+		ACar 20:2	C27 H49 N O4	Esi+
SM d37:1	4	1549394	1619681	1872108	1359401	1609919	1588161	1346413	1517654	1731231	1240293	1422209	1554042	SM	744.614	10.205	[M+H]+ [M+K]+ [M+NH4]+ [M+Na]+		SM d37:1	C42 H85 N2 O6 P	Esi+
PE 18:0_18:1	4	1076938	1151286	1328184	1546378	1982067	1894667	978894	1125133	1236849	1544242	1768412	1880531	PE	745.562	11.632	[M+H]+ [M+K]+ [M+NH4]+ [M+Na]+		PE 18:0_18:1	C41 H80 N O8 P	Esi+
TG 58:12	4	235982	322736	324358	301635	409075	450145	225416	284119	336829	346944	423533	455611	TG	922.704	12.927	[M+H]+ [M+K]+ [M+Na]+		TG 58:12	C61 H94 O6	Esi+
TG 47:1	4	101689	89634	68368	133352	141107	108919	81169	87025	79470	131780	122689	115937	TG	790.704	14.025	[M+H]+ [M+K]+ [M+NH4]+ [M+Na]+		TG 47:1	C50 H94 O6	Esi+
TG 51:3	4	1547867	1654279	1214343	1011603	1266633	996614	1440221	1366969	1214066	1208266	1229672	1033316	TG	842.736	14.085	[M+H]+ [M+K]+ [M+NH4]+ [M+Na]+		TG 51:3	C54 H98 O6	Esi+
TG 15:0_16:0_18:1 RT:14.573:1	4	600082	506983	475322	498936	476632	481378	580090	448301	389095	528779	447149	449322	TG	818.736	14.573	[M+H]+ [M+K]+ [M+NH4]+ [M+Na]+		TG 15:0_16:0_18:1 RT:14.573:1	C52 H98 O6	Esi+
DG 18:1_20:4	4	648879	655064	656736	479823	967208	789228	635941	768296	705074	637605	1044120	825250	DG	642.522	11.586	[M+H]+ [M+K]+ [M+NH4]+ [M+Na]+		DG 18:1_20:4	C41 H70 O5	Esi+
Cer_NS d18:1_25:0	4	146539	111921	291935	121923	114994	255881	145956	106594	275482	123605	119117	269856	Cer_NS	663.653	12.716	[M+H]+ [M+K]+ [M+Na]+		Cer_NS d18:1_25:0	C43 H85 N O3	Esi+
PE 18:1_18:2	4	2739411	2907227	3504175	3933146	5319023	5603887	2512611	2717567	3403665	4208114	5206083	5841495	PE	741.531	8.476	[M+H]+ [M+K]+ [M+Na]+		PE 18:1_18:2	C41 H76 N O8 P	Esi+
TG 49:2	4	522207	535279	448867	455148	505562	394618	525037	532382	460373	498977	505594	377119	TG	816.72	14.046	[M+H]+ [M+K]+ [M+NH4]+ [M+Na]+		TG 49:2	C52 H96 O6	Esi+
TG 55:7	4	242911	270140	362578	193278	240454	213280	284896	242120	344881	239899	191102	275408	TG	890.736	13.692	[M+H]+ [M+K]+ [M+NH4]+ [M+Na]+		TG 55:7	C58 H98 O6	Esi+
TG 52:6	4	1951849	2373113	1938458	2837845	3188746	2739688	1831064	2077066	1769425	2904678	3152661	2615609	TG	850.705	13.327	[M+H]+ [M+K]+ [M+NH4]+ [M+Na]+		TG 52:6	C55 H94 O6	Esi+
TG 16:0_18:1_20:0	4	3847403	3461067	2623019	4654730	4041632	3143122	3374551	3093175	2129339	5051472	3849007	3121393	TG	888.814	16.464	[M+H]+ [M+K]+ [M+NH4]+ [M+Na]+		TG 16:0_18:1_20:0	C57 H108 O6	Esi+
PC 39:4 RT:9.505	4	170467	158249	162653	195168	231257	216754	141319	143134	153447	185942	201771	213310	PC	823.609	9.505	[M+H]+ [M+K]+ [M+Na]+		PC 39:4 RT:9.505	C47 H86 N O8 P	Esi+
TG 56:3	4	3582974	4707779	3125454	5437631	5217017	4259934	3790995	4214139	2602762	4514582	5062356	3931613	TG	912.815	15.545	[M+H]+ [M+K]+ [M+NH4]+ [M+Na]+		TG 56:3	C59 H108 O6	Esi+
TG 18:0_18:0_18:0	4	256862	243653	191586	227266	194372	175000	297332	262980	179519	227829	193597	158389	TG	890.83	17.562	[M+H]+ [M+K]+ [M+NH4]+ [M+Na]+		TG 18:0_18:0_18:0	C57 H110 O6	Esi+
TG 46:2	4	495758	882212	615962	1153059	1547307	1223705	445936	656653	550418	1220147	1498477	1177083	TG	774.673	13.412	[M+H]+ [M+K]+ [M+NH4]+ [M+Na]+		TG 46:2	C49 H90 O6	Esi+
TG 14:0_16:0_16:0	4	209802	131014	131081	198907	176913	108188	188195	137665	113299	206644	176373	126843	TG	778.705	14.283	[M+H]+ [M+K]+ [M+NH4]+ [M+Na]+		TG 14:0_16:0_16:0	C49 H94 O6	Esi+
TG 53:4	4	1249841	1173446	1087772	1196014	1153633	1079040	1183440	1088362	1014190	1184535	1098331	1083100	TG	868.751	14.094	[M+H]+ [M+K]+ [M+NH4]+ [M+Na]+		TG 53:4	C56 H100 O6	Esi+
PC 18:1_18:2 RT:8.193	1	1	1	1	1	1	1	1	1	1	1	1	1	PC	783.579	8.193			PC 18:1_18:2 RT:8.193	C44 H82 N O8 P
SM d36:2 RT:7.627	4	1	1	1	1	1	1	1	1	1	1	1	1	SM	728.57	7.627			SM d36:2 RT:7.627	C41 H81 N2 O6 P
PC 39:4 RT:10.640	4	1	1	1	1	1	1	1	1	1	1	1	1	PC	823.609	10.64			PC 39:4 RT:10.640	C47 H86 N O8 P
PC 18:1_18:2 RT:8.193:1	4	1	18100000	20100000	12700000	27500000	21400000	14400000	16400000	19800000	218318	22500000	28300000	PC	783.579	8.193	[M+H]+ [M+K]+ [M+NH4]+ [M+Na]+		PC 18:1_18:2 RT:8.193:1	C44 H82 N O8 P	Esi+
SM d36:2 RT:7.627:1	1	1	1	1	1	1	1	1	1	1	87186	1	1	SM	728.57	7.627	[M+H]+ [M+K]+ [M+NH4]+ [M+Na]+		SM d36:2 RT:7.627:1	C41 H81 N2 O6 P	Esi+
ACar 12:0 RT:0.884:1	2	1	1	1	1	1	1	1	1	1	1	1	1	ACar	343.274	0.884			ACar 12:0 RT:0.884:1	C19 H37 N O4
PC 35:2 RT:8.715:1	4	1	1	1	1	1	1	1	1	1	1	1	1	PC	771.578	8.715			PC 35:2 RT:8.715:1	C43 H82 N O8 P
ACar 10:0 RT:0.893:1	1	1	1	1	1	1	1	1	1	1	1	1	1	ACar	315.242	0.893			ACar 10:0 RT:0.893:1	C17 H33 N O4
PC 16:1_18:3 RT:6.320:1	1	1	1	1	1	1	1	1	1	1	1	1	1	PC	753.531	6.32			PC 16:1_18:3 RT:6.320:1	C42 H76 N O8 P
PC 35:1 RT:10.687:1	1	1	1	1	1	1	1	1	1	1	1	1	1	PC	773.593	10.687			PC 35:1 RT:10.687:1	C43 H84 N O8 P
ACar 10:1 RT:0.846:1	1	1	1	1	1	1	1	1	1	1	1	1	1	ACar	313.225	0.846			ACar 10:1 RT:0.846:1	C17 H31 N O4
TG 16:0_18:1_19:1 RT:15.213:1	1	1	1	1	1	1	1	1	1	1	1	1	1	TG	872.783	15.213			TG 16:0_18:1_19:1 RT:15.213:1	C56 H104 O6
PC 39:4 RT:10.640:1	1	1	1	1	1	1	1	1	1	124751	1	1	1	PC	823.609	10.64	[M+H]+ [M+K]+ [M+NH4]+ [M+Na]+		PC 39:4 RT:10.640:1	C47 H86 N O8 P	Esi+

## Sheet: Fig 7C
		Hepatocyte BODIPY (MFI)
		no BODIPY	Untreated	10 mM Itaconate	5 mM Itaconate	1:10 Lipid only	1:10 Lipid + 10 mM Itaconate	1:10 Lipid + 5 mM Itaconate	1:1000 Lipid only	1:1000 Lipid + 0.1 mM Itaconate	1:1000 Lipid + 0.5 mM Itaconate
		33.3	599	834	773	2021	1263	1312	973	626	735
		35.9	774	765	665	1398	790	855	897	666	477
		42.8	851	644	731	1387	857	1296	1061	645	546
		53.8	1341			2449	1946		882
		51.2	646						696
		48.1	662						960
		45.7	927
		35.1	720
		43.2	447
		75	582
		33.9

## Sheet: Fig 7D
Hepatocyte OCR (pmol/min)
Time (minutes)	Untreated				Lipid only				Itaconate only				Lipid + Itaconate				Lipid only; Etomoxir				Itaconate only; Etomoxir				Lipid + Itaconate; Etomoxir
1.30995	111.201	72.0142	94.5268	106.102	202.513	133.232	114.751	98.4516	147.283	165.1	184.232	157.098	137.314	141.439	191.119	152.704	97.3664	91.8274	91.6505	117.769	111.06	109.217	104.947	114.731	111.501	87.5206	116.51	110.277
7.76626	104.156	66.3373	89.1794	99.6297	189.415	127.989	109.349	94.7315	139.834	157.82	177.865	152.102	133.458	135.046	182.78	148.739	95.1619	88.4369	87.1955	108.21	105.031	102.425	100.77	108.674	105.532	82.8126	110.234	105.24
14.2223	102.687	64.9984	87.2379	97.9271	187.791	124.557	108.576	92.9775	136.902	156.708	176.158	150.646	131.597	133.015	180.251	147.757	92.8137	86.6898	84.9989	105.859	103.825	102.77	99.4425	106.818	100.218	82.6946	108.527	104.079
20.7685	101.965	61.7642	85.1966	95.9002	185.512	120.939	105.935	89.8567	133.654	153.742	175.384	151.355	130.187	129.998	178.679	147.715	81.4656	77.7902	75.0077	89.1537	97.6468	91.8492	92.6961	97.2423	90.5459	67.904	95.4631	92.9456
27.2243	103.539	63.4452	86.1604	96.5859	187.648	123.098	107.178	90.6872	134.855	154.671	175.282	150.141	131.496	131.526	179.38	146.558	84.624	80.1405	78.1716	93.9752	100.131	93.5276	95.035	98.0194	100.628	72.0739	102.267	96.046
33.6783	102.768	64.2552	86.1584	97.6432	187.704	123.506	107.512	90.0595	135.219	155.031	175.526	149.822	132.328	131.899	179.158	146.714	84.887	80.7147	78.5326	95.8602	100.698	95.5486	94.5105	100.207	92.9131	73.3178	106.181	97.8222
40.2268		53.7938	61.2598	68.7775		118.457	79.0629	69.3114	92.0829	114.402	119.698	112.099	97.6432	97.3214	133.636		86.603	81.4912	61.6088	72.3305	72.1921	67.8739	68.4298	79.8841	64.2595	44.1733	74.6566	96.5094
46.6858		50.4356	60.1697	68.3916		112.232	79.5192	70.1315	89.7569	105.824	122.011	115.133	98.9491	100.26	133.564		87.3441	80.656	58.5164	72.6932	71.5381	67.7799	67.755	73.0939	68.9132	47.1128	76.19	87.8516
53.145		48.5807	58.5877	66.4956		103.466	78.3932	67.876	87.0256	102.258	115.81	104.392	95.9757	97.6084	131.376		86.614	80.1958	57.0541	73.2419	70.6132	66.8334	66.2922	72.2009	63.8511	46.5654	76.461	79.6175
59.6953	146.126	103.03	176.749	101.851	258.667	239.404	253.538	203.019	297.606	290.517	301.523	211.385	367.46	352.08	435.593	253.003	87.4115	84.6127	100.625	111.945	92.3945	92.7117	97.5028	109.034	101.33	116.577	122.955	136.297
66.157	164.475	82.2635	130.629	144.354	311.268	255.133	193.709	173.274	259.317	272.833	273.028	293.121	300.29	299.969	468.902	274.749	92.7282	84.6892	88.642	112.214	96.8791	90.0498	99.1354	102.534	102.088	87.5746	126.449	135.214
72.6283	143.668	75.5899	115.868	131.087	290.811	221.117	182.242	164.334	249.818	249.624	323.721	245.79	292.738	295.46	447.412	265.794	80.2529	76.5616	78.6641	104.377	91.0438	82.9039	89.7214	93.5997	92.6536	79.2175	113.487	105.999
79.1274		71.1528	118.02	96.6903		108.171	76.4524	58.316	77.1374	80.262	137.922	60.8565	140.444	80.2287		84.9455	74.8069	68.85	69.9152	92.2719	83.4087	72.9074	69.3897	75.317	84.3506	61.9214	92.7384	74.2902
85.596		67.9888	109.774	90.594		98.7927	68.1418	52.0534	49.1151	67.2903	99.273	44.2397	110.143	64.0011		61.3541	66.4461	64.1895	63.6935	79.8918	78.684	67.1635	64.6321	70.2956	74.0342	52.5703	82.8738	68.6939
92.0203		64.3673	100.467	85.5695		87.5032	60.0252	46.0543	34.4922	54.8596	80.2608	33.8564	89.2264	51.3633		52.718	61.1769	58.9011	58.4526	75.0757	75.8571	63.9517	60.9124	67.347	72.6344	49.9041	77.2238	65.1884

## Sheet: Fig 7E
Hepatocyte ECAR (mpH/min)
Time (minutes)	Untreated				Lipid only				Itaconate only				Lipid + Itaconate				Lipid only; Etomoxir				Itaconate only; Etomoxir				Lipid + Itaconate; Etomoxir
1.30995	17.5508	14.7419	14.9161	16.3422	24.9857	19.043	16.6401	17.164	20.4645	20.0067	23.7201	20.0724	21.6957	20.3546	25.7217	21.1933	17.2648	17.5665	13.9554	17.9023	19.4303	18.9332	18.6202	18.7586	29.3847	14.4723	18.6639	17.9376
7.76626	16.7494	13.8825	14.1738	15.3315	24.5727	18.7878	16.0118	16.7398	19.1553	18.7397	23.6177	19.3817	21.3353	20.0452	25.6386	20.716	17.0817	16.8181	13.5659	17.2383	18.805	17.8497	18.3363	18.7235	15.6292	14.8207	18.4076	17.3482
14.2223	16.505	13.9556	14.1675	15.2975	24.9454	18.484	16.3572	16.4539	18.5431	18.4072	23.4288	19.2861	20.959	19.8669	25.3329	20.5817	16.514	16.5491	13.3307	16.519	18.2136	17.781	17.3682	17.8778	14.5209	14.1336	18.3519	17.3006
20.7685	16.0111	13.1594	13.3483	15.0365	23.9962	17.7418	15.3057	15.5156	18.3519	17.7657	22.7846	19.018	20.1641	19.2442	24.697	19.7423	15.8606	14.9422	12.5253	14.5256	16.9699	16.0927	17.0137	17.4433	15.3846	12.5427	17.0809	15.9762
27.2243	15.605	13.083	13.4769	14.4328	24.3008	17.802	15.2501	15.4636	18.1798	17.3378	22.8471	18.7329	20.3079	18.7773	24.7818	19.4574	15.1094	14.362	12.5497	14.5637	16.4993	15.713	16.458	17.0986	12.2417	12.2687	16.7337	15.4967
33.6783	15.1737	12.5689	13.066	14.9338	23.5963	17.5886	15.1884	15.5386	17.9745	17.2191	22.2942	18.3896	20.0704	19.2222	24.6803	19.018	14.4691	14.1665	12.1621	14.3391	16.1251	15.572	16.1606	16.4005	12.5294	11.9836	16.5183	15.1395
40.2268		12.3384	11.9326	13.1177		16.9115	13.4481	14.0091	15.3687	16.5462	22.2872	18.2389	17.9564	17.4928	24.0268		14.1195	13.7683	11.5303	12.2209	15.3324	14.5811	14.728	16.6762	11.864	11.4163	15.4095	14.8771
46.6858		11.5852	11.0799	12.3108		16.7706	12.657	13.2264	14.6125	13.6963	18.0446	17.0859	17.0332	15.9967	20.5568		13.9013	13.4366	11.3055	10.9796	13.5587	13.1022	13.5871	14.4182	10.6477	10.7394	14.8014	14.9354
53.145		11.4765	11.2427	12.6409		15.9166	12.9519	13.3625	14.5316	13.1823	17.144	15.1607	16.6387	15.6436	19.9026		13.8791	13.3469	10.8937	11.5025	12.9596	12.9583	14.1655	13.7422	10.8466	10.973	14.2517	14.4925
59.6953		14.704	17.7629	20.4548	27.974	19.1156	22.4595	22.4618	27.3214	26.5148	28.9686	20.6567	34.7656	32.1906	33.16	29.8242	20.3926	17.5151	15.7444	17.1262	20.5866	18.8432	20.3094	21.1938	17.261	14.8413	21.513	23.5096
66.157		13.3074	14.9315	16.7893	28.9142	24.1394	19.3461	20.4165	24.2752	21.2561	32.0264	24.4451	29.9068	27.9226	38.3455	25.1481	15.1121	14.5981	13.1723	11.8046	16.2276	15.5492	16.7428	16.5041	15.9942	13.2345	18.3365	17.9531
72.6283		12.628	14.2111	16.6787	27.5402	22.6418	18.6997	19.6597	23.4615	21.0438	29.3483	22.0665	28.9631	26.641	36.5872	24.369	13.9856	14.1619	12.1344	14.1295	15.1553	15.1225	15.8603	15.3688	13.2938	12.8609	17.167	15.8514
79.1274		12.2286	12.7968	13.3643		21.8488	18.3024	18.6311	18.9006	17.1947		16.93	21.5115	21.303		18.8072	13.6781	13.2678	11.5371	13.7895	14.4437	13.3102	15.4254	13.5611	12.5864	11.2547	14.8489	13.5727
85.596		12.1542	12.8362	12.6952		21.0092	17.1007	18.3345	17.0244	16.0877		15.9652	22.7359	19.4664		17.7854	13.0182	12.882	10.8087	12.1202	13.7461	13.1251	13.7917	13.252	11.5419	10.4978	14.5639	12.6643
92.0203		11.5249	12.5091	12.8948		19.7174	16.4639	17.4409	16.0103	15.5558		14.9415	21.5494	18.6937		17.1574	12.0526	12.347	10.4283	12.6122	13.3776	12.8312	13.3761	13.1936	11.9899	10.5652	13.6718	12.2674

## Sheet: Fig 7F
		Basal OCR
		Untreated	Lipid only	Itaconate only	Lipid + Itaconate
		16.6123	120.405	73.0425	52.5204
		-21.6193	55.7582	91.5791	54.8972
		0.912093	38.0576	111.121	103.114
		11.8168	22.5524	84.9847	68.1308

## Sheet: Fig 7G
		Maximal OCR
		Untreated	Lipid only	Itaconate only	Lipid + Itaconate
		62.0205	214.081	200.617	238.56
		-2.44165	165.717	202.694	234.234
		51.6791	136.995	231.127	369.033
		36.3616	107.375	181.802	182.912

## Sheet: Fig 7H
		ATP OCR
		Untreated	Lipid only	Itaconate only	Lipid + Itaconate
		18.8999	66.6034	-12.3839	-13.0135
		-19.3318	1.95627	6.15277	-10.6366
		3.19966	-15.7443	25.6948	37.5801
		14.1044	-31.2495	-0.44166	2.59694

## Sheet: Fig 7I
		Labeled Citrate (Relative Abundance)
			M+2			M+4
		Untreated	286405	1043978	1009447	67147	219216	192586
		Itaconate	2621070	1451977	1889238	491036	267778	367350

## Sheet: Fig 7J
		Labeled Cis-Aconitate (Relative Abundance)
			M+2							M+4
		Untreated	109607	174921	148164	173565	192362	195720	150071	19876	32716	26375	32768	33195	38102	22754
		Itaconate	211138	135327	204814	232673	268142	202089	156698	40013	24781	38574	42488	50330	36181	21335

## Sheet: Fig 7K
		Labeled Aspartate (Relative Abundance)
			M+2			M+4
		Untreated	417580	585691	363849	0	0	0
		Itaconate	775090	907368	785996	0	0	0

[truncated: 1 more sheets: Fig 7L]
