# Supplementary material for: Itaconic acid underpins hepatocyte lipid metabolism in non-alcoholic fatty liver disease in male mice
Source: Nat Metab. 2023 Jun 12;5(6):981–95. doi: 10.1038/s42255-023-00801-2 (PMC10290955; doi:10.1038/s42255-023-00801-2)
Supplement: Source Data Fig. 8 — Statistical source data. [file 42255_2023_801_MOESM11_ESM.xlsx]

## Sheet: Fig 8A
		Itaconyl CoA (Area)
		Untreated	Lipid	Itaconate	Lipid + Itaconate
		1940	4543	4485	10123
		3775	5521	4362	11821
		2982	7296	3991	9645
		1511	6076	4906	10647

## Sheet: Fig 8B
		Succinyl CoA (Area)
		Untreated	Lipid	Itaconate	Lipid + Itaconate
		76556	73377	31830	106772
		62029	79150	42692	134629
		39667	99333	25933	117360
		44229	139100	40145	111048

## Sheet: Fig 8C
		Malonyl CoA (area)
		Untreated	Lipid	Itaconate	Lipid + Itaconate
		1504	496	484	990
		0	587	530	2026
		436	1656	0	1985
		397	3814	518	2213

## Sheet: Fig 8D
		Acetyl CoA (Area)
		Untreated	Lipid	Itaconate	Lipid + Itaconate
		161060	190585	88115	335587
		102433	172587	60498	202398
		61535	190765	63161	231728
		98345	210357	79079	229403

## Sheet: Fig 8E
		BODIPY MFI
		no BODIPY control	Untreated	Lipid	Lipid + Itaconate	Lipid + Itaconate + CoASH
		266.5	750	2485	2125	2260
		263.5	780	2700	2200	2190
		269.5	1165	2565	2270	2320

## Sheet: Fig 8F
		ATP (relative luminescence)
		Untreated	Lipid only	Itaconate only	Lipid + Itaconate
		35915.4	29466.4	25649.8	20576.1
		47631.1	40973.1	20115.8	21408.8
		34495.1	30208.1	16866.4	18394.1
		40538.8	46813.4	29757.4	26363.8
		31225.8	24062.1	20342.4	17562.8
		38496.4	29253.4	29212.4	24874.4
		24721.1	20654.1	18901.4	19525.1
		29447.4	27158.4	20388.4	21578.8
		36497.7	36446.3	33349.7	32971
		42465	36568.3	32695.7	24847.7
		40962.3	39164.3	32532.3	31837

## Sheet: Fig 8G
		ADP (Relative Luminescence)
		Untreated	Lipid only	Itaconate only	Lipid + Itaconate
		28660.7	31350.7	40588.7	49219
		28559.3	15421	85011	50327.7
		27405.1	17180.8	53972.1	50361.8
		18756.1	20442.1	27110.1	22066.8
		29685.1	28924.1	32035.8	30191.1
		24085.1	23865.8	27651.4	25383.1
		26241.4	24621.8	31294.8	35924.4
		18248.8	18223.2	47222.2	50032.5
		21232.5	18284.2	47396.2	45699.8
		20481.2	19582.2	44570.5	42782.2

## Sheet: Fig 8H
		ADP:ATP Ratio
		Untreated	Lipid only	Itaconate only	Lipid + Itaconate
		0.519696	0.792702	1.2479	1.81885
		0.202978	0.183911	3.7439	1.61993
		0.525142	0.292996	2.80456	2.37617
		0.469919	0.552913	1.13829	0.891048
		0.587429	0.641848	0.851256	0.776403
		0.757258	0.791349	1.18612	0.968442
		0.682219	0.528624	1.24948	0.833656
		0.643374	0.600265	0.812585	1.88752
		0.624522	0.667849	0.859057	1.09707
		0.629627	0.616102	0.80274	1.76024
